# Supplementary material for: The RNA Complement of Outer Membrane Vesicles From Salmonella enterica Serovar Typhimurium Under Distinct Culture Conditions
Source: Front Microbiol. 2018 Aug 30;9:2015. doi: 10.3389/fmicb.2018.02015 (PMC6125333; doi:10.3389/fmicb.2018.02015)
Supplement: Supplementary file 1 [file Table_1.XLSX]

## Sheet: Summary
	Sheet A	Statistics about RNA sequencing results.
	Sheet B	Relative composition of OMV associated RNAs from the five conditions used in the study with statistical significance.
	Sheet C	List of primers and targets used for RT-PCR and q-RT-PCR experiments.
	Sheet D	List of enriched RNAs associated to OMVs determined as described in Materials and Methods.
	Sheet E	List of enriched effector mRNAs associated to OMVs with their respective log2 Fold Enrichment.
	Sheet F	List of enriched SPI-6 mRNAs associated to OMVs with their respective log2 Fold Enrichment.
	Sheet G	List of enriched ncRNAs associated to OMVs with their respective log2 Fold Enrichment.

## Sheet: A
	RNA sequencing results for low OD samples
			OMVs		Intracellular
			# of reads mapping to Salmonella	% mapping to Salmonella	# of reads mapping to Salmonella	% mapping to Salmonella
	Control	Rep1	17000000	98.3	11100000	99
		Rep2	20700000	97.9	17400000	98.8
		Rep3	22500000	97.9	22200000	99
	SPI-2 ind	Rep1	15000000	63.9	24000000	98.8
		Rep2	19300000	93.6	18000000	99
		Rep3	12300000	59.3	7710000	98.2
	RNA sequencing results for high OD samples
			OMVs		Intracellular
			# of reads mapping to Salmonella	% mapping to Salmonella	# of reads mapping to Salmonella	% mapping to Salmonella
	Control	Rep1	40900000	87.6	14800000	62.1
		Rep2	27000000	92.6	16000000	58.5
		Rep3	13400000	43.3	19600000	66.2
	SPI-2 ind	Rep1	15600000	43.3	26800000	98.4
		Rep2	2210000	8.3	25600000	88.3
		Rep3	21700000	67.4	23100000	72
	SPI-1 ind	Rep1	3070000	13	24700000	85.5
		Rep2	6770000	25.4	20800000	79.8
		Rep3	6970000	26.4	23000000	78.6

## Sheet: B
	Composition of OMV-associated RNAs per sample (in percentage)
			Control Low OD			SPI-2ind Low OD			Control High OD			SPI-2ind High OD			SPI-1ind
			1	2	3	1	2	3	1	2	3	1	2	3	1	2	3
	RNA Class	rRNA	98.3463	98.4387	96.2613	91.8725	93.083	68.4344	50.2374	82.6937	85.129	55.5349	71.7651	74.3832	29.6615	3.44281	3.18808
		ncRNA	0.0226321	0.0460117	0.0753818	0.2044	0.116744	1.0845	0.551886	0.220966	3.06512	0.710112	0.833649	0.387243	1.13673	1.41749	1.39388
		protein_coding	1.56646	1.43586	3.49222	7.47266	6.59931	26.9188	48.7674	16.949	6.23376	43.0467	25.1388	24.0702	68.4262	94.4493	94.6529
		tRNA	0.0114199	0.0118868	0.0216453	0.0456167	0.0281916	0.44266	0.0945131	0.0298267	0.183691	0.0289483	0.0744667	0.0657708	0.146728	0.166161	0.195865
		tmRNA	0.0515624	0.0609129	0.137405	0.396931	0.160329	3.06258	0.122137	0.0124977	5.36258	0.646831	2.1507	1.06305	0.310167	0.102121	0.0842787
		pseudogene	0.00159186	0.00574436	0.0107473	0.0058525	0.0107808	0.0482567	0.220991	0.0803961	0.0180425	0.0310807	0.0347091	0.0261443	0.26085	0.349043	0.421427
		other	0	0.000625623	0.00100442	0.000328177	0.000518864	0.00465866	0	0.0120059	0.000933232	0.00133279	0.000631074	0.00179421	0.0452411	0.0623945	0.0495638
		SRP_RNA	0	0.000227499	0.000301326	0.00175028	0.00115303	0.00413126	0.00572209	0.001649	0.0068437	0.000106623	0.00189322	0.00266569	0.0126349	0.0106609	0.0139735
	Composition of OMV-associated RNAs per condition (in percentage)
			Average					Standard Deviation
			Control Low OD	SPI-2ind Low OD	Control High OD	SPI-2ind High OD	SPI-1ind	Control Low OD	SPI-2ind Low OD	Control High OD	SPI-2ind High OD	SPI-1ind
	RNA Class	rRNA	97.6821	84.4633	72.6867	67.2277	12.0975	1.23134	13.8946	19.4798	10.2105	15.2114
		ncRNA	0.0480085	0.468548	1.27932	0.643668	1.31604	0.0264315	0.535228	1.55537	0.230501	0.155728
		protein_coding	2.16485	13.6636	23.9834	30.7519	85.8428	1.15139	11.4876	22.1221	10.661	15.0836
		tRNA	0.014984	0.172156	0.102677	0.0563953	0.169585	0.00577355	0.234425	0.0772564	0.0241642	0.0247466
		tmRNA	0.0832934	1.20661	1.83241	1.28686	0.165522	0.0470945	1.61166	3.05772	0.776515	0.125583
		pseudogene	0.00602784	0.02163	0.106477	0.0306447	0.343773	0.0045843	0.0231906	0.103958	0.00429902	0.0804184
		other	0.000543348	0.00183523	0.00431304	0.00125269	0.0523998	0.00050724	0.00244702	0.00667853	0.000585693	0.00892142
		SRP_RNA	0.000176275	0.00234486	0.00473826	0.00155518	0.0124231	0.000157058	0.00157563	0.00273352	0.0013126	0.00166641
	ANOVA and subsequent Tukey's test
		Analysis of Variance Tables
		RNA Class	rRNA					mRNA					ncRNA					tRNA
		Item	Sum Sq	Mean Sq	F value	Pr(>F)	Code	Sum Sq	Mean Sq	F value	Pr(>F)	Code	Sum Sq	Mean Sq	F value	Pr(>F)	Code	Sum Sq	Mean Sq	F value	Pr(>F)	Code	Degrees of freedom
		Condition	12878.7	3219.7	17.697	0.0001564	***	12566	3141.49	16.297	0.000222	***	3.5517	0.88792	1.5948	0.25		0.057405	0.014351	1.1545	0.3865		4
		Residuals	1819.4	181.9				1927.7	192.77				5.5675	0.55675				0.124307	0.012431				10
		Multiple Comparisons of Means: Tukey Contrasts
		Linear Hypotheses:	Estimate	Std. Error	t value	Pr(>|t|)	Code	Estimate	Std. Error	t value	Pr(>|t|)	Code	Estimate	Std. Error	t value	Pr(>|t|)	Code	Estimate	Std. Error	t value	Pr(>|t|)	Code
		Control Low OD - Control High OD == 0	24.995	11.013	2.27	0.077672		-21.819	11.336	-1.925	0.138613		-1.23132	0.60923	-2.021	0.354		-0.087693	0.091034	-0.963	0.685
		SPI-1ind - Control High OD == 0	-60.589	11.013	-5.502	0.000871	***	61.859	11.336	5.457	0.000927	***	0.03671	0.60923	0.06	0.953		0.066908	0.091034	0.735	0.685
		SPI-2ind High OD - Control High OD == 0	-5.459	11.013	-0.496	0.630837		6.769	11.336	0.597	0.56374		-0.63566	0.60923	-1.043	0.502		-0.046282	0.091034	-0.508	0.732
		SPI-2ind Low OD - Control High OD == 0	11.777	11.013	1.069	0.344509		-10.32	11.336	-0.91	0.426743		-0.81078	0.60923	-1.331	0.502		0.069479	0.091034	0.763	0.685
		SPI-1ind - Control Low OD == 0	-85.585	11.013	-7.771	0.000152	***	83.678	11.336	7.381	0.000237	***	1.26803	0.60923	2.081	0.354		0.154601	0.091034	1.698	0.602
		SPI-2ind High OD - Control Low OD == 0	-30.454	11.013	-2.765	0.039898	*	28.587	11.336	2.522	0.060597		0.59566	0.60923	0.978	0.502		0.041411	0.091034	0.455	0.732
		SPI-2ind Low OD - Control Low OD == 0	-13.219	11.013	-1.2	0.322119		11.499	11.336	1.014	0.417928		0.42054	0.60923	0.69	0.632		0.157172	0.091034	1.727	0.602
		SPI-2ind High OD - SPI-1ind == 0	55.13	11.013	5.006	0.001332	**	-55.091	11.336	-4.86	0.001654	**	-0.67237	0.60923	-1.104	0.502		-0.113189	0.091034	-1.243	0.605
		SPI-2ind Low OD - SPI-1ind == 0	72.366	11.013	6.571	0.000315	***	-72.179	11.336	-6.367	0.000409	***	-0.84749	0.60923	-1.391	0.502		0.002572	0.091034	0.028	0.978
		SPI-2ind Low OD - SPI-2ind High OD == 0	17.236	11.013	1.565	0.212361		-17.088	11.336	-1.507	0.232334		-0.17512	0.60923	-0.287	0.866		0.115761	0.091034	1.272	0.605
		---
		Signif. Codes for p-values: 0 < ‘***’ < 0.001 < ‘**’ < 0.01 < ‘*’ < 0.05
		(Adjusted p values reported -- BH method)
		Analysis of Variance Tables
		RNA Class	tmRNA					Pseudogene					Other					SRP_RNA
		Item	Sum Sq	Mean Sq	F value	Pr(>F)	Code	Sum Sq	Mean Sq	F value	Pr(>F)	Code	Sum Sq	Mean Sq	F value	Pr(>F)	Code	Sum Sq	Mean Sq	F value	Pr(>F)	Code	Degrees of freedom
		Condition	6.9552	1.7388	0.6918	0.6143		0.237706	0.059427	16.645	0.000203	***	0.0061239	0.001531	58.531	6.684e-07	***	0.00028357	7.0894e-05	24.481	3.781e-05	***	4
		Residuals	25.1361	2.5136				0.035703	0.00357				0.0002616	2.616e-05				2.8959e-05	2.896e-06				10
		Multiple Comparisons of Means: Tukey Contrasts
		Linear Hypotheses:	Estimate	Std. Error	t value	Pr(>|t|)	Code	Estimate	Std. Error	t value	Pr(>|t|)	Code	Estimate	Std. Error	t value	Pr(>|t|)	Code	Estimate	Std. Error	t value	Pr(>|t|)	Code
		Control Low OD - Control High OD == 0	-1.74911	1.2945	-1.351	0.733		-0.100449	0.048787	-2.059	0.133018		-0.0037697	0.0041758	-0.903	0.776		-0.004562	0.0013894	-3.283	0.016485	*
		SPI-1ind - Control High OD == 0	-1.66688	1.2945	-1.288	0.733		0.237297	0.048787	4.864	0.001644	**	0.0480868	0.0041758	11.515	1.08e-06	***	0.0076849	0.0013894	5.531	0.000627	***
		SPI-2ind High OD - Control High OD == 0	-0.54555	1.2945	-0.421	0.853		-0.075832	0.048787	-1.554	0.215938		-0.0030603	0.0041758	-0.733	0.801		-0.0031831	0.0013894	-2.291	0.074908
		SPI-2ind Low OD - Control High OD == 0	-0.62579	1.2945	-0.483	0.853		-0.084847	0.048787	-1.739	0.187745		-0.0024778	0.0041758	-0.593	0.809		-0.0023934	0.0013894	-1.723	0.165278
		SPI-1ind - Control Low OD == 0	0.08223	1.2945	0.064	0.952		0.337745	0.048787	6.923	0.000255	***	0.0518565	0.0041758	12.418	8.95e-07	***	0.0122468	0.0013894	8.814	4.99e-05	***
		SPI-2ind High OD - Control Low OD == 0	1.20357	1.2945	0.93	0.733		0.024617	0.048787	0.505	0.780987		0.0007093	0.0041758	0.17	0.892		0.0013789	0.0013894	0.992	0.38267
		SPI-2ind Low OD - Control Low OD == 0	1.12332	1.2945	0.868	0.733		0.015602	0.048787	0.32	0.839669		0.0012919	0.0041758	0.309	0.892		0.0021686	0.0013894	1.561	0.187055
		SPI-2ind High OD - SPI-1ind == 0	1.12134	1.2945	0.866	0.733		-0.313129	0.048787	-6.418	0.000255	***	-0.0511471	0.0041758	-12.248	8.95e-07	***	-0.0108679	0.0013894	-7.822	7.17e-05	***
		SPI-2ind Low OD - SPI-1ind == 0	1.04109	1.2945	0.804	0.733		-0.322143	0.048787	-6.603	0.000255	***	-0.0505646	0.0041758	-12.109	8.95e-07	***	-0.0100783	0.0013894	-7.253	9.16e-05	***
		SPI-2ind Low OD - SPI-2ind High OD == 0	-0.08025	1.2945	-0.062	0.952		-0.009015	0.048787	-0.185	0.857099		0.0005825	0.0041758	0.14	0.892		0.0007897	0.0013894	0.568	0.582341
		---
		Signif. Codes for p-values: 0 < ‘***’ < 0.001 < ‘**’ < 0.01 < ‘*’ < 0.05
		(Adjusted p values reported -- BH method)

## Sheet: C
	End-point RT-PCR on full-lenght transcripts (OMV-associated RNA amplified at least once are in bold red)
	Name	Size	Alternative name	Class	Description	Forward primer 5'->3'	Reverse primer 5'->3'	Sequence
	STnc440	81	PinT	sRNA	Activated during stress and virulence conditions. Controls the expression of SPI-1 associated effectors during invasion, represses SPI-2 virulence genes later on allowing the switch from an invasive state to the state of intracellular replication.	AGTAACGGATTACTTTGTGGTGTAG	AAAGCGGCAGACTACGC	http://rnacentral.org/rna/URS0000588716/99287
	IsrB-1/2	94		sRNA	Highly induced under starvation conditions in minimal media. Two identical encoded sRNA downstream STM1010 and downstream STM2631.	AAAACGCCCACCGAAGC	TGCCTTAACAGCACCCCG	http://rnacentral.org/rna/URS00000F8EEF/216597
	ffs	116	STM0467, SRP RNA, 4.5S RNA	SRP_RNA	Signal recognition particle RNA, binds STM2677 (ffh) protein for cytoplasmic membrane routing of nascent proteins.	GGGGCTCTGTTGGTTCTCC	AATGGGTGGGGGCCC	https://www.ncbi.nlm.nih.gov/nuccore/AE006468.2?from=524427&to=524542
	IsrA	129		sRNA	Stress-related antisense sRNA which could regulate transcription of STM0294.1.	ATCTTCACGGTGACGCCG	CAGCGTCCGCCATATCAAC	http://rnacentral.org/rna/URS00006E22DA/99287
	SsrS	184	6S RNA	sRNA	6S RNA plays an important role in S. Typhimurium survival under extremely acid conditions and for invasion of epithelial cells. The widely distributed 6S RNA binds to RNA polymerase holoenzyme σ70 and inhibits its binding to specific promoters, thus selectively inhibiting transcription during stationnary phase.	ATTTCTCTGAGATGTTTGCAAGC	CGCAGGCTGTAACCCTTG	http://rnacentral.org/rna/URS000000835D/99287
	CsrC	205		sRNA	Regulating CsrA, a protein that post-transcriptionally regulates numerous pathways related to central carbon flux, biofilm formation and motility.	atagcgaggacgctaacag	tgactcacgacccttaacg	over STM4002 in AE006468.2
	pSLT035	351		mRNA	Putative transposase.	TTACCCCAACAGCTTGCC	ATGTTAAGAGCCACGAAAGTATGC	https://www.ncbi.nlm.nih.gov/nuccore/AE006471.2?from=25309&to=25659
	10Sa	363	ssrA, STM2693	tmRNA	Required for rescue of stalled ribosomes mediated by trans-translation. Binds the SmpB protein. May play a role in bacterial persistence.	GGGGCTGATTCTGGATTCGAC	TGGTGGAGCTGGCGGG	https://www.ncbi.nlm.nih.gov/nuccore/NC_016810.1?report=fasta&from=2855136&to=2855498
	STM0278	367	tai4	mRNA	SPI6 encoded protein part of the T6SS; cognate immunity protein of tae4.	ATGGTTAATATTAGTTACTTTCAGC	TTACTTCTCGACACGCC	https://www.ncbi.nlm.nih.gov/nuccore/AE006468.2?from=318154&to=318537
	rnpB	377	STM3246	ncRNA	Catalytic RNA component of the RNaseP ribozyme.	AAGTGAAACTGACCGATAAGC	CCGAAGCTGACCAGACAG	https://www.ncbi.nlm.nih.gov/nuccore/AE006468.2?from=3414810&to=3415186
	STM0277	486	tae4	mRNA	SPI6 encoded protein, part of the T6SS; toxin with peptidoglycan hydrolase activity	ATGAACAGACCTTCATTCAATG	TCACGGCAGTATCCACAG	https://www.ncbi.nlm.nih.gov/nuccore/AE006468.2?from=317684&to=318169
	pagC	558	STM1246	mRNA	Virulence membrane protein PagC. Essential for full virulence and survival within macrophages.	ATGAAAAATATTATTTTATCCACTTTAG	TCAGAAACGGTATCCAAC	https://www.ncbi.nlm.nih.gov/nuccore/AE006468.2?from=1332241&to=1332798
	sseB	591	STM1398	mRNA	Translocon component of the SPI-2 encoded T3SS. Required for correct localization of SseC and SseD on the bacterial cell surface.	ATGTCTTCAGGAAACATCTTATG	TCATGAGTACGTTTTCTGCG	https://www.ncbi.nlm.nih.gov/nuccore/AE006468.2?from=1483925&to=1484515
	spvD	651	vsdE, PSLT037	mRNA	Lyase that irreversibly inactivates host MAP kinases. Could help suppress localized proinflammatory responses at infection foci in the spleen and liver, and thereby facilitate bacterial growth.	TCAATCGTGTTTTTCATCATAAG	ATGAGAGTTTCTGGTAGTGCG	https://www.ncbi.nlm.nih.gov/nuccore/AE006471.2?from=26267&to=26917
	STM0292	741	rhs2	mRNA	SPI6 encoded protein, part of the T6SS; effector with putative nuclease activities	CAGCAGCAGGGCTGGC	TTAACATTTATCATCTCCCTTAGAGTCAGAGC	https://www.ncbi.nlm.nih.gov/nuccore/AE006468.2?from=337096&to=337836
	ydgH	945	STM1478, SssB	mRNA	T3SS-independent effector, containing DUF1471 domains which might have impacts in virulence processes.	TTATTTATAGAGGTCGGCGC	ATGAAGCTTAAGAACACTCTCCTG	https://www.ncbi.nlm.nih.gov/nuccore/AE006468.2?from=1554217&to=1555161
	STM0972	960	sopD2	mRNA	T3SS secreted effector, regulates membrane dynamics of Salmonella-containing vacuoles. Contributes to the formation of Salmonella-induced filaments (Sifs) in infected epithelial cells and to replication in macrophages.	ATGCCAGTTACGTTAAGTTTTGG	TTATATAAGCATATTGCGACAAC	https://www.ncbi.nlm.nih.gov/nuccore/AE006468.2?from=1054064&to=1055023
	sseI	969	STM1051, srfH	mRNA	Gifsy-2 encoded effector. Inhibits normal cell migration of macrophages and dendritic cells. Required for long term infection in mice.	ATGCCCTTTCATATTGGAAG	TTACATTTTACCTATTAAGGAATATTTTTG	https://www.ncbi.nlm.nih.gov/nuccore/AE006468.2?from=1139959&to=1140927
	AmgR	1067		ncRNA	Long antisense RNA regulating the expression of the mgtCBR operon.	GACTATCAATGCTCCAGTGAATTG	GTCATAAGAAAAAATATCAAACAAACTTAAAC	https://www.ncbi.nlm.nih.gov/nuccore/AE006468.2?report=fasta&from=3964355&to=3965726
	sipC	1230		mRNA	Invasin. Nucleates actin polymerization and condensates actin filaments into cables (bundling). SipA potenciates SipC activity and both are required for an efficient bacterial internalization by the host cell.	TTAAGCGCGAATATTGCCTG	ATGTTAATTAGTAATGTGGGAATAAATCCC	https://www.ncbi.nlm.nih.gov/nuccore/AE006468.2?from=3027864&to=3029093
	nanH	1239	STM0928	mRNA	Neuraminidase; sialidase , Fels-1. Sialidases have been suggested to be pathogenic factors in microbial infections.	TTAATTGTATGATTTTATTACTGGTAAATG	ACCAGACATCTACTTAACTGCAG	https://www.ncbi.nlm.nih.gov/nuccore/AE006468.2?report=genbank&from=1002091&to=1003329
	gogB	1436		mRNA	Gifsy-1 prophage leucine-rich repeat protein involved in virulence.	ATGCATATACAAGTAACGAGGC	TCAACGATTTCTATTTTTAGGC	https://www.ncbi.nlm.nih.gov/nuccore/AE006468.2?report=genbank&from=2728977&to=2730470
	sseC	1455	STM1400	mRNA	Translocon component of SPI-2 T3SS.	ATGAATCGAATTCACAGTAATAGCG	TTAAGCGCGATAGCCAGCTATTC	https://www.ncbi.nlm.nih.gov/nuccore/AE006468.2?from=1484988&to=1486442
	STM2606	1581		mRNA	Gifsy-1 phage protein, similar to head-tail preconnector gp4 of phage 21.	TTACGTTGCACGCTTTTCCTC	GTGAAGCGCACCCCGG	https://www.ncbi.nlm.nih.gov/nuccore/AE006468.2?from=2753824&to=2755404
	sipB	1782		mRNA	Invasin; induces macrophage apoptosis either by binding and activating the proapoptotic enzyme caspase-1.	TTATGCGCGACTCTGG	ATGGTAAATGACGCAAGTAGC	https://www.ncbi.nlm.nih.gov/nuccore/AE006468.2?from=3029121&to=3030902
	sipA	2058	STM2882, sspA	mRNA	Actin binding protein, acts together with sipC.	ATGGTTACAAGTGTAAGGACTCAGC	TTAACGCTGCATGTGCAAG	https://www.ncbi.nlm.nih.gov/nuccore/AE006468.2?from=3024686&to=3026743
	STM0289	2190	vgrS	mRNA	SPI6 encoded and part of the T6SS, important for colonization and systemic infection in mices, repressed by repressed in macrophage, repressed by H-NS.	ATGAGTTTTGTATCCACAAATAATAAATC	TCACTCAGAGGTGAGAAGGG	https://www.ncbi.nlm.nih.gov/nuccore/AE006468.2?from=329874&to=332063
	slrP	2298	STM0800	mRNA	Effector with ubiquitin ligase activity; interferes with host's ubiquitination pathway.	ATGTTTAATATTACTAATATACAATCTACGGCAAG	CTATCGCCAGTAGGCGCTC	https://www.ncbi.nlm.nih.gov/nuccore/AE006468.2?from=866947&to=869244
	STM0291	4095	rhs1	mRNA	SPI6 encoded and part of the T6SS, effector with putative nuclease activities.	ATGTATGAAGCAGCCCG	TTAGCATTTTGCTTCAACTTC	https://www.ncbi.nlm.nih.gov/nuccore/AE006468.2?from=332552&to=336646
	q-RT-PCR (RNA with significant difference between +RT and -RT Ct are in bold red)
	Name	Size(nt)	Alternative name	Class	Amplicon size (nucleotides)	Forward primer	Reverse primer	Sequence link	Tannealing
	ffs	116	STM0467, SRP RNA, 4.5S RNA	ncRNA	79	CCGCAACGCTACTCTGTTTAC	AGCTACATCCCGGCACA	https://www.ncbi.nlm.nih.gov/nuccore/AE006468.2?from=524427&to=524542	67°C
	CsrC	205		sRNA	89	GGCGAAGACACAGGATT	CCCTTAGCCTGGAACATT	Over STM4002 in AE006468.2	57°C
	pSLT035	351		mRNA	107	GTCGTTGATAAGCGTGTTTC	CATATATCCGACACCGGAAC	https://www.ncbi.nlm.nih.gov/nuccore/AE006471.2?from=25309&to=25659	57°C
	rnpB	377	STM3246	ncRNA	106	CCCTATTTGGCCTTGCT	CGTAAGTGGGATCAGGTAAG	https://www.ncbi.nlm.nih.gov/nuccore/AE006468.2?from=3414810&to=3415186	57°C
	sseB	591	STM1398	mRNA	91	TTTGCCGAAGGGTATGG	CAGCGTTCTTCTGGACTT	https://www.ncbi.nlm.nih.gov/nuccore/AE006468.2?from=1483925&to=1484515	57°C
	STM0972	960	sopD2	mRNA	91	AGAGGTGCTGGAGGTAT	CTTCTCCATGCCGGTTAT	https://www.ncbi.nlm.nih.gov/nuccore/AE006468.2?from=1054064&to=1055023	57°C

## Sheet: D
Condition	Annotation	baseMean	log2FoldChange	lfcSE	stat	p-value	p-value adjusted
Control Low OD	STM2714	279.342	14.0544	1.28614	-10.9276	8.5074e-28	2.60462e-26
Control Low OD	STM2707	222.678	13.7381	1.2448	-11.0364	2.54958e-28	8.12876e-27
Control Low OD	STM2703	163.644	13.2888	1.24507	-10.6731	1.35954e-26	3.90382e-25
Control Low OD	STM2713	143.362	13.0765	1.22873	-10.6423	1.89469e-26	5.37371e-25
Control Low OD	STM0913	132.619	13.0075	1.31792	-9.86978	5.62888e-23	1.30111e-21
Control Low OD	STM2710	246.739	12.9294	1.2041	-10.7378	6.7666e-27	1.96742e-25
Control Low OD	STM2696	122.453	12.8952	1.33125	-9.68656	3.43928e-22	7.75599e-21
Control Low OD	STM2722	520.053	12.5988	1.03152	-12.2138	2.62322e-34	1.25022e-32
Control Low OD	STM2712	194.713	12.5842	1.22114	-10.3053	6.66728e-25	1.74612e-23
Control Low OD	STM2709	149.847	12.2048	1.2615	-9.6748	3.85834e-22	8.65879e-21
Control Low OD	STM2706	385.851	12.1918	0.917733	-13.2847	2.83856e-40	2.01887e-38
Control Low OD	STM2715	315.768	11.994	1.0357	-11.5806	5.16823e-31	1.95842e-29
Control Low OD	STM2718	528.309	11.9863	0.819614	-14.6244	1.96378e-48	2.06331e-46
Control Low OD	STM2720	917.471	11.7331	0.744065	-15.769	5.08862e-56	9.04795e-54
Control Low OD	STM0901	105.903	11.7188	1.28917	-9.09023	9.88262e-20	1.96083e-18
Control Low OD	STM2695	260.344	11.5959	0.951751	-12.1838	3.79357e-34	1.75377e-32
Control Low OD	STM2729	496.217	11.5832	0.909692	-12.7331	3.87276e-37	2.32517e-35
Control Low OD	STM2711	169.518	11.5549	1.06357	-10.8642	1.70676e-27	5.09054e-26
Control Low OD	STM0900	223.147	11.4505	0.907435	-12.6186	1.66864e-36	9.2941e-35
Control Low OD	STM2719	553.497	11.4211	0.752166	-15.1843	4.49169e-52	6.10738e-50
Control Low OD	STM2708	290.137	11.3974	0.810234	-14.0668	6.07662e-45	5.50828e-43
Control Low OD	STM0911	733.556	11.3817	0.83287	-13.6656	1.62898e-42	1.25513e-40
Control Low OD	STM0919	261.222	11.3406	1.14039	-9.94452	2.66463e-23	6.3827e-22
Control Low OD	pflE	40.7091	11.2843	3.72446	-3.02978	0.00244729	0.00663178
Control Low OD	STM0918	1944.28	11.1342	0.902443	-12.3379	5.66414e-35	2.78567e-33
Control Low OD	STM0910	885.345	11.0376	0.710719	-15.5302	2.16574e-54	3.5758e-52
Control Low OD	STM2721	598.733	10.9548	0.563161	-19.4524	2.77973e-84	1.28507e-81
Control Low OD	STM0927	200.77	10.9463	1.25476	-8.7238	2.69009e-18	4.89618e-17
Control Low OD	STM2697	766.164	10.9059	0.481471	-22.6511	1.35978e-113	1.25725e-110
Control Low OD	STM0925	1542.96	10.8959	0.873764	-12.4701	1.08682e-35	5.58261e-34
Control Low OD	STM0898A	54.6887	10.7736	1.21781	-8.84675	9.01058e-19	1.70024e-17
Control Low OD	STM2730	101.715	10.766	1.25369	-8.58745	8.89173e-18	1.56298e-16
Control Low OD	STM2723	267.874	10.7305	0.828061	-12.9586	2.09983e-38	1.34827e-36
Control Low OD	STM2716	128.568	10.6885	1.02845	-10.3928	2.67269e-25	7.26816e-24
Control Low OD	STM0894	49.6761	10.6554	1.2237	-8.70748	3.10698e-18	5.61077e-17
Control Low OD	STM0909	219.347	10.6131	0.953215	-11.134	8.56914e-29	2.85001e-27
Control Low OD	STM0777	23.5586	10.5626	1.31435	-8.03641	9.25101e-16	1.45467e-14
Control Low OD	STM2704	107.729	10.3949	0.948539	-10.9588	6.02854e-28	1.858e-26
Control Low OD	STM0923	424.117	10.37	1.03	-10.0679	7.65934e-24	1.8735e-22
Control Low OD	STM1036	41.7602	10.2828	1.36961	-7.50783	6.01173e-14	8.10268e-13
Control Low OD	STM0922	412.408	10.2736	0.926503	-11.0885	1.42622e-28	4.67618e-27
Control Low OD	STM0884	19.934	10.2591	3.44446	-2.97843	0.0028973	0.0077408
Control Low OD	STM0917	327.675	10.2514	1.05099	-9.75406	1.7724e-22	4.05634e-21
Control Low OD	dcoA	36.745	10.2114	1.4651	-6.96976	3.17473e-12	3.82208e-11
Control Low OD	STM0926	796.882	10.206	0.722773	-14.1206	2.83575e-45	2.62193e-43
Control Low OD	ybiV-2	19.0928	10.1989	3.45085	-2.95548	0.00312181	0.00825637
Control Low OD	ybeU	18.2502	10.1937	1.34482	-7.57996	3.45668e-14	4.7845e-13
Control Low OD	ybhO	35.7926	10.191	1.66445	-6.12274	9.19776e-10	8.40341e-09
Control Low OD	STM2701	690.2	10.1898	0.475687	-21.4212	8.4761e-102	6.53083e-99
Control Low OD	STM0914	566.151	10.1766	0.938994	-10.8378	2.27855e-27	6.70939e-26
Control Low OD	STM2700	339.56	10.0404	0.661967	-15.1675	5.80199e-52	7.45072e-50
Control Low OD	STM0899	57.1018	10.0142	1.12806	-8.87732	6.8492e-19	1.2977e-17
Control Low OD	STM2694	53.6419	9.98784	1.08394	-9.21439	3.13059e-20	6.37564e-19
Control Low OD	STM2717	157.819	9.94382	0.712113	-13.9638	2.59136e-44	2.17816e-42
Control Low OD	STM0916	851.08	9.9054	0.893881	-11.0813	1.5455e-28	5.03159e-27
Control Low OD	STM0908	248.991	9.86622	0.998289	-9.88313	4.92697e-23	1.15037e-21
Control Low OD	ybeS	25.8406	9.73632	1.2755	-7.63332	2.2879e-14	3.22469e-13
Control Low OD	dcoB	13.1841	9.64321	1.38388	-6.96822	3.20977e-12	3.85423e-11
Control Low OD	STM2735	153.315	9.64221	0.692998	-13.9138	5.22584e-44	4.31411e-42
Control Low OD	citB	24.2528	9.62753	1.28321	-7.50271	6.25104e-14	8.40075e-13
Control Low OD	STM0915	380.952	9.61762	0.92866	-10.3564	3.91234e-25	1.05771e-23
Control Low OD	dcoC	12.257	9.61653	1.69138	-5.68561	1.30346e-08	1.03538e-07
Control Low OD	STM0895	84.6404	9.61482	0.821547	-11.7033	1.22578e-31	4.84342e-30
Control Low OD	STM2587	13.7554	9.59761	1.42824	-6.71987	1.81891e-11	2.00688e-10
Control Low OD	STM0896	73.4749	9.55652	1.02001	-9.36908	7.31703e-21	1.53757e-19
Control Low OD	STM0902	96.5888	9.54034	0.756627	-12.609	1.88281e-36	1.03622e-34
Control Low OD	STM2733	101.264	9.52973	0.87633	-10.8746	1.52342e-27	4.57322e-26
Control Low OD	citA	23.039	9.52835	1.4191	-6.71438	1.88865e-11	2.07392e-10
Control Low OD	STM0765	11.7708	9.51535	1.78952	-5.31727	1.05335e-07	7.21424e-07
Control Low OD	pflF	87.2891	9.50787	0.9237	-10.2932	7.55905e-25	1.96323e-23
Control Low OD	citE	11.6144	9.50161	1.44398	-6.58013	4.70024e-11	4.95383e-10
Control Low OD	STM2699	202.385	9.47791	0.653276	-14.5083	1.07366e-47	1.07903e-45
Control Low OD	fes	21.6777	9.46012	1.40243	-6.7455	1.52503e-11	1.69476e-10
Control Low OD	STM1472	10.7733	9.45899	1.43408	-6.59586	4.22791e-11	4.49325e-10
Control Low OD	citC	10.6866	9.3836	1.76675	-5.31123	1.08885e-07	7.40258e-07
Control Low OD	araB	10.6598	9.37641	1.49274	-6.28136	3.35622e-10	3.23246e-09
Control Low OD	STM1022	22.4209	9.36516	1.33157	-7.03317	2.01886e-12	2.4561e-11
Control Low OD	STM1006	21.3887	9.33087	1.38033	-6.7599	1.38083e-11	1.54192e-10
Control Low OD	STM0907	262.47	9.32393	0.804609	-11.5881	4.73262e-31	1.80817e-29
Control Low OD	STM2705	103.15	9.30364	0.713068	-13.0473	6.5814e-39	4.34655e-37
Control Low OD	citF	19.9849	9.28417	1.37389	-6.75755	1.40342e-11	1.56337e-10
Control Low OD	STM1003	18.104	9.23708	1.45077	-6.36702	1.92741e-10	1.89181e-09
Control Low OD	kdpA	31.7502	9.22287	1.44141	-6.39851	1.56904e-10	1.55659e-09
Control Low OD	ybiI	18.5378	9.22137	1.66401	-5.54166	2.9962e-08	2.26701e-07
Control Low OD	speF	32.73	9.2025	1.33086	-6.91472	4.68786e-12	5.52856e-11
Control Low OD	PSLT068	9.35932	9.17191	1.89059	-4.85135	1.22624e-06	7.0773e-06
Control Low OD	ttrC	8.71753	9.08445	1.8138	-5.00851	5.4853e-07	3.33665e-06
Control Low OD	STM0576	8.51816	9.08226	1.72972	-5.25071	1.51513e-07	1.00783e-06
Control Low OD	9S	9.77421	9.07348	1.56016	-5.81574	6.03679e-09	4.9925e-08
Control Low OD	STM1129	7.47764	8.96201	1.85452	-4.83252	1.34814e-06	7.70392e-06
Control Low OD	entD	8.11869	8.9563	1.49151	-6.00485	1.91514e-09	1.68321e-08
Control Low OD	STM1008	16.956	8.95414	1.50838	-5.93627	2.91573e-09	2.52897e-08
Control Low OD	STM0921	487.033	8.94712	0.944199	-9.47589	2.64508e-21	5.68754e-20
Control Low OD	STM0281	7.27753	8.90169	1.50951	-5.89706	3.70033e-09	3.1504e-08
Control Low OD	STM1035	16.4277	8.89222	1.3814	-6.43709	1.21784e-10	1.23197e-09
Control Low OD	STM1024	6.9915	8.80857	1.74923	-5.03569	4.76123e-07	2.94661e-06
Control Low OD	citG	6.79214	8.80763	1.75067	-5.03099	4.87946e-07	3.01088e-06
Control Low OD	wza	6.79214	8.80763	1.75067	-5.03099	4.87946e-07	3.01088e-06
Control Low OD	ybeR	7.51985	8.79826	1.47539	-5.96336	2.47105e-09	2.15135e-08
Control Low OD	STM0897	44.1375	8.79637	1.13642	-7.74045	9.90617e-15	1.46314e-13
Control Low OD	nrdE	7.71921	8.77278	1.52197	-5.7641	8.20955e-09	6.67008e-08
Control Low OD	bioC	22.338	8.76595	1.31884	-6.64673	2.99684e-11	3.20704e-10
Control Low OD	STM2617	7.03446	8.76512	1.50048	-5.84154	5.172e-09	4.28497e-08
Control Low OD	STM2736	393.621	8.72042	0.329233	-26.4871	1.36515e-154	2.1037e-151
Control Low OD	citC2	6.34971	8.70548	1.75703	-4.95465	7.24617e-07	4.2783e-06
Control Low OD	STM1037	13.6879	8.70464	1.32521	-6.56849	5.08264e-11	5.32813e-10
Control Low OD	astE	11.9197	8.69651	1.43017	-6.08077	1.1961e-09	1.08211e-08
Control Low OD	stfD	6.1933	8.68463	1.61426	-5.37995	7.45076e-08	5.29107e-07
Control Low OD	STM1034	26.0626	8.67167	1.32549	-6.54225	6.05997e-11	6.29556e-10
Control Low OD	thrV	7.16333	8.67007	2.11682	-4.0958	4.20706e-05	0.000176171
Control Low OD	STM2698	90.8943	8.65508	0.822203	-10.5267	6.50781e-26	1.78021e-24
Control Low OD	STM1021	20.5852	8.63445	1.14689	-7.52861	5.12832e-14	6.97301e-13
Control Low OD	STM2702	136.155	8.6226	0.867816	-9.93598	2.90321e-23	6.91831e-22
Control Low OD	STM0906	167.875	8.58914	0.964448	-8.90575	5.30251e-19	1.0214e-17
Control Low OD	STM1130	6.43562	8.58799	1.55022	-5.53986	3.02717e-08	2.28297e-07
Control Low OD	STM0769	11.9273	8.58424	1.33376	-6.43613	1.22558e-10	1.23709e-09
Control Low OD	STM2609	5.75087	8.56735	1.61389	-5.30852	1.10521e-07	7.50277e-07
Control Low OD	ybhP	19.4932	8.5325	1.38533	-6.15918	7.31237e-10	6.77916e-09
Control Low OD	STM2731	82.6112	8.53221	0.803393	-10.6202	2.40004e-26	6.76549e-25
Control Low OD	STM1030	19.9081	8.51761	1.11405	-7.6456	2.07975e-14	2.94929e-13
Control Low OD	nanK	5.46484	8.46863	1.79665	-4.71356	2.4343e-06	1.32087e-05
Control Low OD	STM1132	5.46484	8.46863	1.79665	-4.71356	2.4343e-06	1.32087e-05
Control Low OD	STM2596	5.30843	8.43564	1.61822	-5.21291	1.85896e-07	1.20702e-06
Control Low OD	STM0770	36.2704	8.42355	1.03069	-8.17271	3.01549e-16	4.82375e-15
Control Low OD	STM1007	18.8668	8.41199	1.13185	-7.43205	1.06926e-13	1.38854e-12
Control Low OD	ybiU	61.2449	8.36203	0.73902	-11.315	1.10573e-29	3.81477e-28
Control Low OD	STM1042	10.791	8.34928	1.39264	-5.99531	2.03101e-09	1.78166e-08
Control Low OD	STM0903	97.5127	8.33515	0.65376	-12.7496	3.13541e-37	1.93267e-35
Control Low OD	STM0610	4.82305	8.3351	1.85065	-4.50389	6.6722e-06	3.29899e-05
Control Low OD	PSLT065	4.82305	8.3351	1.85065	-4.50389	6.6722e-06	3.29899e-05
Control Low OD	xapA	4.82305	8.3351	1.85065	-4.50389	6.6722e-06	3.29899e-05
Control Low OD	allD	4.62368	8.30018	2.03773	-4.07326	4.63604e-05	0.000192738
Control Low OD	STM2739	152.347	8.28976	0.895026	-9.26204	2.0057e-20	4.158e-19
Control Low OD	citD	4.866	8.28585	1.6295	-5.08489	3.67836e-07	2.30733e-06
Control Low OD	STM0809	9.42987	8.28153	1.54212	-5.37023	7.86371e-08	5.56722e-07
Control Low OD	STM2759	4.38061	8.1878	1.87003	-4.37842	1.1954e-05	5.56722e-05
Control Low OD	STM2758	4.38061	8.1878	1.87003	-4.37842	1.1954e-05	5.56722e-05
Control Low OD	STM4052	4.57998	8.17496	1.90977	-4.2806	1.86389e-05	8.28536e-05
Control Low OD	STnc3330	4.57998	8.17496	1.90977	-4.2806	1.86389e-05	8.28536e-05
Control Low OD	kdpC	14.9908	8.16878	1.18593	-6.88809	5.65478e-12	6.61824e-11
Control Low OD	citG2	8.33729	8.16172	1.55288	-5.25586	1.47331e-07	9.84265e-07
Control Low OD	STM4466	4.18125	8.16057	2.04445	-3.99157	6.5638e-05	0.000263017
Control Low OD	ybhM	8.13792	8.15814	1.59022	-5.13019	2.89453e-07	1.84064e-06
Control Low OD	STM2732	86.9655	8.15683	0.672697	-12.1256	7.73207e-34	3.50444e-32
Control Low OD	ycaI	39.5188	8.14614	1.04999	-7.75829	8.60791e-15	1.27546e-13
Control Low OD	STnc480	4.8223	8.13091	2.28749	-3.55451	0.000378682	0.00127227
Control Low OD	STM4467	4.42357	8.11321	1.65178	-4.91178	9.02517e-07	5.26146e-06
Control Low OD	ybgS	7.94691	8.09617	1.66882	-4.85143	1.22573e-06	7.0773e-06
Control Low OD	ssaD	4.22421	8.09241	2.05797	-3.93223	8.41601e-05	0.000325856
Control Low OD	STM2586	4.22421	8.09241	2.05797	-3.93223	8.41601e-05	0.000325856
Control Low OD	STM3356	4.62293	8.05621	1.67519	-4.80914	1.51583e-06	8.6226e-06
Control Low OD	STM0886	59.2944	8.0416	0.802088	-10.0258	1.17365e-23	2.84072e-22
Control Low OD	STM0723	7.29676	8.0209	1.81225	-4.42593	9.60287e-06	4.57199e-05
Control Low OD	STM0042	3.93818	8.01936	1.90453	-4.21068	2.54608e-05	0.000110938
Control Low OD	IsrA	3.93818	8.01936	1.90453	-4.21068	2.54608e-05	0.000110938
Control Low OD	pudB	3.93818	8.01936	1.90453	-4.21068	2.54608e-05	0.000110938
Control Low OD	STM0731	3.93818	8.01936	1.90453	-4.21068	2.54608e-05	0.000110938
Control Low OD	STM2728	35.5483	8.00355	0.803302	-9.96332	2.20581e-23	5.31117e-22
Control Low OD	STM0574	8.14553	7.985	1.43071	-5.58115	2.38936e-08	1.84101e-07
Control Low OD	ybbY	12.7447	7.9707	1.34511	-5.9257	3.10966e-09	2.68209e-08
Control Low OD	yfeN	3.98114	7.91181	1.692	-4.67601	2.92503e-06	1.55788e-05
Control Low OD	slrB	3.98114	7.91181	1.692	-4.67601	2.92503e-06	1.55788e-05
Control Low OD	STM0575	3.98114	7.91181	1.692	-4.67601	2.92503e-06	1.55788e-05
Control Low OD	STM1553	3.98114	7.91181	1.692	-4.67601	2.92503e-06	1.55788e-05
Control Low OD	STM0577	7.00999	7.88251	1.57839	-4.99402	5.91347e-07	3.57827e-06
Control Low OD	hpaI	12.3716	7.88155	1.42766	-5.5206	3.37848e-08	2.5273e-07
Control Low OD	STM3083	6.85358	7.85694	1.4505	-5.4167	6.07078e-08	4.35796e-07
Control Low OD	stbC	12.4659	7.8284	1.26975	-6.16529	7.0354e-10	6.54419e-09
Control Low OD	ygaF	3.49575	7.82351	1.96765	-3.97606	7.00657e-05	0.000277323
Control Low OD	wzxC	3.49575	7.82351	1.96765	-3.97606	7.00657e-05	0.000277323
Control Low OD	sinH	3.49575	7.82351	1.96765	-3.97606	7.00657e-05	0.000277323
Control Low OD	STM0326	3.69511	7.81191	2.23794	-3.49067	0.000481818	0.00156642
Control Low OD	STM2604	19.7578	7.79823	1.63935	-4.75691	1.96583e-06	1.09231e-05
Control Low OD	fdrA	16.995	7.75712	1.03846	-7.46983	8.02968e-14	1.0667e-12
Control Low OD	STM1047	19.3609	7.74957	1.02248	-7.57917	3.47785e-14	4.79943e-13
Control Low OD	STM1049	41.188	7.73851	0.71669	-10.7976	3.53445e-27	1.03416e-25
Control Low OD	dgoT	6.41115	7.73701	1.45824	-5.30572	1.12232e-07	7.60774e-07
Control Low OD	STM0721	3.73807	7.73029	2.33971	-3.30396	0.000953303	0.00288235
Control Low OD	kdpB	39.0677	7.72312	1.10429	-6.99375	2.67629e-12	3.23042e-11
Control Low OD	lldD	7.12985	7.7032	1.47062	-5.23806	1.6227e-07	1.07015e-06
Control Low OD	STM1031	53.4266	7.69817	0.640488	-12.0192	2.81572e-33	1.23972e-31
Control Low OD	STM2727	79.2785	7.66238	0.702399	-10.9089	1.04549e-27	3.17979e-26
Control Low OD	STM3530	6.15907	7.60701	1.71329	-4.44001	8.99539e-06	4.29805e-05
Control Low OD	ycaP	22.8789	7.59719	1.10319	-6.88657	5.71549e-12	6.6724e-11
Control Low OD	hutH	45.5721	7.58227	0.629985	-12.0356	2.3081e-33	1.03595e-31
Control Low OD	ybgR	28.3789	7.55521	0.91078	-8.29531	1.08299e-16	1.78173e-15
Control Low OD	STM1029	15.0944	7.54952	1.25154	-6.03218	1.6176e-09	1.4326e-08
Control Low OD	pefC	9.48296	7.54479	1.2803	-5.89298	3.79301e-09	3.22336e-08
Control Low OD	STM0162	5.60394	7.52881	1.87542	-4.01446	5.95822e-05	0.000240566
Control Low OD	ybdZ	5.6827	7.52127	1.69308	-4.44237	8.89744e-06	4.25806e-05
Control Low OD	stiC	9.32656	7.50993	1.2751	-5.88966	3.86988e-09	3.28266e-08
Control Low OD	ybhN	34.6242	7.50529	1.20592	-6.2237	4.85573e-10	4.60001e-09
Control Low OD	poxB	51.461	7.50312	1.05114	-7.13805	9.4663e-13	1.17959e-11
Control Low OD	STM3191	6.41876	7.49392	1.90264	-3.9387	8.19228e-05	0.000318796
Control Low OD	STM2619	5.09296	7.49036	1.78349	-4.19982	2.67125e-05	0.000116064
Control Low OD	STM0722	8.84117	7.48429	1.2982	-5.76515	8.15868e-09	6.64042e-08
Control Low OD	fixA	5.33528	7.47705	1.5296	-4.88822	1.01752e-06	5.91696e-06
Control Low OD	STM0771	29.435	7.4571	1.40308	-5.31479	1.06779e-07	7.2766e-07
Control Low OD	entF	42.295	7.42946	0.897249	-8.28027	1.229e-16	2.01477e-15
Control Low OD	STM0350	5.56023	7.42803	1.523	-4.87723	1.07584e-06	6.24041e-06
Control Low OD	hpaE	16.0781	7.42433	1.22407	-6.06529	1.31715e-09	1.18007e-08
Control Low OD	STM3261	5.93337	7.42085	1.97745	-3.75274	0.000174915	0.000630758
Control Low OD	STM0691	35.6498	7.41561	0.907489	-8.17156	3.04416e-16	4.85282e-15
Control Low OD	STM4053	4.64217	7.41417	1.78693	-4.14911	3.33766e-05	0.000142606
Control Low OD	STM1050	10.4357	7.36711	1.39168	-5.29368	1.19881e-07	8.06712e-07
Control Low OD	STM0612	5.07484	7.35493	1.71952	-4.27732	1.89159e-05	8.39234e-05
Control Low OD	entE	16.3981	7.34872	1.02278	-7.18503	6.71902e-13	8.44077e-12
Control Low OD	STM1041	90.1268	7.33285	0.473047	-15.5013	3.39922e-54	5.41882e-52
Control Low OD	bcfF	5.56925	7.33002	1.5412	-4.75606	1.97409e-06	1.09526e-05
Control Low OD	sitC	5.76861	7.31336	1.641	-4.45664	8.32546e-06	4.0277e-05
Control Low OD	STM2737	135.279	7.29065	0.621301	-11.7345	8.48474e-32	3.41087e-30
Control Low OD	STM3832	5.09221	7.25839	1.52666	-4.75443	1.99012e-06	1.10183e-05
Control Low OD	STM0566	4.59847	7.2409	1.69296	-4.27707	1.89366e-05	8.39347e-05
Control Low OD	prpD	7.94729	7.23883	1.3882	-5.21455	1.84268e-07	1.19982e-06
Control Low OD	STM4309	5.29157	7.224	1.66637	-4.33518	1.45639e-05	6.63992e-05
Control Low OD	STM0720	4.43305	7.22192	1.74315	-4.14302	3.42767e-05	0.000145731
Control Low OD	STM0352	11.9123	7.21775	1.19854	-6.0221	1.72166e-09	1.52184e-08
Control Low OD	allB	14.4429	7.21755	1.1205	-6.44134	1.1842e-10	1.20056e-09
Control Low OD	AmgR	4.60682	7.20213	1.68889	-4.26441	2.00434e-05	8.83324e-05
Control Low OD	STM0057	4.23368	7.20164	1.87334	-3.84427	0.00012091	0.000453341
Control Low OD	PSLT034	4.63241	7.19408	1.77309	-4.05737	4.96278e-05	0.000205214
Control Low OD	STM2605	35.6426	7.19121	0.918442	-7.82979	4.88672e-15	7.3111e-14
Control Low OD	STM0951	18.3427	7.18941	1.10746	-6.49178	8.48299e-11	8.6763e-10
Control Low OD	STM1039	22.4404	7.18476	1.05784	-6.79193	1.10643e-11	1.25062e-10
Control Low OD	ybdB	7.93005	7.18226	1.53136	-4.69013	2.73032e-06	1.4643e-05
Control Low OD	pduC	7.73069	7.17447	1.56204	-4.59302	4.36882e-06	2.23419e-05
Control Low OD	STM0054	4.44206	7.17267	1.56376	-4.58681	4.5007e-06	2.29149e-05
Control Low OD	potH	30.696	7.15895	0.788716	-9.07672	1.11899e-19	2.20131e-18
Control Low OD	STM0351	16.8821	7.15819	1.01275	-7.06807	1.57098e-12	1.92643e-11
Control Low OD	srlA	4.476	7.13951	1.60203	-4.45655	8.32896e-06	4.0277e-05
Control Low OD	eutB	7.34845	7.13844	1.29857	-5.49718	3.8592e-08	2.85457e-07
Control Low OD	STM1669	8.01596	7.11691	1.29971	-5.47578	4.35597e-08	3.20154e-07
Control Low OD	abrB	26.2796	7.10908	0.831285	-8.55191	1.21064e-17	2.10406e-16
Control Low OD	STM0573	7.03684	7.10242	1.37946	-5.14869	2.62318e-07	1.675e-06
Control Low OD	bcfG	7.72159	7.09952	1.30104	-5.45681	4.84778e-08	3.54609e-07
Control Low OD	yhjB	4.64143	7.09458	1.58712	-4.4701	7.81842e-06	3.80069e-05
Control Low OD	STM1032	46.0846	7.08325	0.623019	-11.3692	5.94989e-30	2.11587e-28
Control Low OD	hutU	42.1423	7.08067	0.895389	-7.90793	2.61713e-15	3.99307e-14
Control Low OD	STM1053	9.78748	7.07914	1.21043	-5.84844	4.96191e-09	4.12571e-08
Control Low OD	STM1787	7.2708	7.06662	1.41253	-5.00282	5.64978e-07	3.42768e-06
Control Low OD	ylbF	4.64978	7.06599	1.58399	-4.46088	8.16248e-06	3.95962e-05
Control Low OD	sthD	4.03432	7.06419	2.47002	-2.85997	0.00423684	0.0108215
Control Low OD	entC	9.95224	7.05894	1.12524	-6.27331	3.5346e-10	3.39719e-09
Control Low OD	ylbE	10.4551	7.05607	1.37059	-5.14819	2.63018e-07	1.67715e-06
Control Low OD	STM1038	34.3281	7.05586	0.714046	-9.88152	5.00689e-23	1.16316e-21
Control Low OD	STM3599	3.99062	7.0503	1.77	-3.98323	6.79862e-05	0.000270715
Control Low OD	STM4200	11.5384	7.04883	1.16227	-6.06471	1.32196e-09	1.18209e-08
Control Low OD	pipB	7.56518	7.04815	1.26908	-5.55376	2.79591e-08	2.1259e-07
Control Low OD	STM2630	4.48502	7.0454	1.75828	-4.00698	6.14992e-05	0.000247442
Control Low OD	STM2588	6.6637	7.04459	1.47759	-4.76762	1.86413e-06	1.04081e-05
Control Low OD	stdB	7.51321	7.03793	1.42816	-4.92796	8.30944e-07	4.86877e-06
Control Low OD	STM4054	4.38934	7.01322	2.61563	-2.68128	0.00733413	0.0176225
Control Low OD	frwC	4.18998	7.01222	1.86121	-3.76757	0.000164846	0.000597711
Control Low OD	STM0325	3.55795	7.00983	2.3566	-2.97455	0.00293417	0.00782727
Control Low OD	STM4065	7.76454	7.00503	1.30654	-5.36152	8.2525e-08	5.82463e-07
Control Low OD	rhaB	5.99631	7.00282	1.5657	-4.47265	7.72557e-06	3.76347e-05
Control Low OD	STM1033	64.9174	6.99226	0.631566	-11.0713	1.72852e-28	5.58807e-27
Control Low OD	ybeV	24.1375	6.97273	0.88303	-7.89637	2.87141e-15	4.36662e-14
Control Low OD	STM0288	6.27324	6.9713	1.62349	-4.29402	1.75467e-05	7.84511e-05
Control Low OD	stiH	5.94426	6.96679	1.53494	-4.5388	5.6575e-06	2.83981e-05
Control Low OD	hpaX	19.0113	6.96242	1.02992	-6.76015	1.37848e-11	1.54192e-10
Control Low OD	STM4211	15.497	6.96008	0.926732	-7.51035	5.89699e-14	7.97129e-13
Control Low OD	STM1158	10.1946	6.95795	1.11367	-6.24777	4.16343e-10	3.95227e-09
Control Low OD	STM2633	6.75788	6.94982	1.9729	-3.52265	0.00042726	0.00140786
Control Low OD	fhuE	13.6652	6.94781	1.14424	-6.07199	1.26334e-09	1.13848e-08
Control Low OD	phnV	9.96894	6.94264	1.24487	-5.57698	2.44729e-08	1.87626e-07
Control Low OD	hofC	4.00798	6.93611	1.59547	-4.34737	1.3778e-05	6.31902e-05
Control Low OD	potE	22.411	6.91641	1.19594	-5.78324	7.32743e-09	5.97438e-08
Control Low OD	STM4014	4.19899	6.8933	1.69162	-4.07497	4.602e-05	0.000191495
Control Low OD	STM1046	17.4114	6.86904	0.920062	-7.46584	8.27678e-14	1.09638e-12
Control Low OD	phnU	3.52259	6.86284	1.73095	-3.96479	7.34618e-05	0.000288542
Control Low OD	STM4413	3.71361	6.86069	1.93085	-3.55319	0.000380585	0.00127615
Control Low OD	STM0572	5.30246	6.85916	1.59336	-4.30484	1.67108e-05	7.50038e-05
Control Low OD	STM2591	8.91097	6.85077	1.13393	-6.0416	1.52592e-09	1.3566e-08
Control Low OD	gcl	17.6832	6.84195	0.989384	-6.91536	4.66663e-12	5.5176e-11
Control Low OD	STM2911	6.22962	6.8222	1.5053	-4.53211	5.83988e-06	2.92183e-05
Control Low OD	talA	3.74755	6.80798	2.0207	-3.36912	0.00075409	0.00233344
Control Low OD	STM0032	4.07653	6.80187	1.92612	-3.53138	0.000413403	0.00137001
Control Low OD	STM1010	38.5531	6.80136	1.12079	-6.06836	1.29226e-09	1.16228e-08
Control Low OD	STM0858	10.3702	6.79977	1.20206	-5.65675	1.54265e-08	1.21493e-07
Control Low OD	STM2691	8.7897	6.79956	1.3521	-5.0289	4.93313e-07	3.03673e-06
Control Low OD	STM0286	6.68032	6.77972	1.32745	-5.10732	3.26757e-07	2.06084e-06
Control Low OD	STM2594	34.2765	6.77274	0.846122	-8.00445	1.20004e-15	1.86794e-14
Control Low OD	psiB	5.51018	6.76914	1.41293	-4.79085	1.6608e-06	9.35184e-06
Control Low OD	STM1052	20.7276	6.73484	0.748917	-8.99277	2.41066e-19	4.68255e-18
Control Low OD	yccT	9.7687	6.73274	1.21191	-5.55546	2.76882e-08	2.10878e-07
Control Low OD	STM0724	17.1274	6.72276	0.802339	-8.37895	5.34007e-17	8.91232e-16
Control Low OD	STM0717	11.0889	6.71272	1.00109	-6.70537	2.00891e-11	2.19533e-10
Control Low OD	eutA	6.22052	6.71207	1.35814	-4.94211	7.72797e-07	4.54534e-06
Control Low OD	hpaD	8.39933	6.7047	1.56858	-4.27437	1.91681e-05	8.47981e-05
Control Low OD	STM2589	41.6007	6.68901	0.597949	-11.1866	4.74348e-29	1.61243e-27
Control Low OD	STM0053	3.56555	6.68597	1.65537	-4.03897	5.36863e-05	0.000220028
Control Low OD	dgoK	5.55313	6.65914	1.33543	-4.98652	6.14759e-07	3.69575e-06
Control Low OD	STM2629	10.626	6.63294	1.52483	-4.34995	1.36169e-05	6.25134e-05
Control Low OD	STM0810	7.86143	6.6311	1.42368	-4.6577	3.19758e-06	1.68556e-05
Control Low OD	STM1048	62.0115	6.62831	0.461464	-14.3637	8.74914e-47	8.42651e-45
Control Low OD	STM1040	10.6118	6.62318	1.23369	-5.3686	7.93519e-08	5.60923e-07
Control Low OD	STM2602	13.3067	6.61653	1.16419	-5.68336	1.32071e-08	1.04728e-07
Control Low OD	STM0650	13.7868	6.61251	0.953914	-6.93198	4.15001e-12	4.932e-11
Control Low OD	sinI	7.60112	6.5953	1.46705	-4.49563	6.9365e-06	3.4187e-05
Control Low OD	STM1011	27.173	6.58512	0.870222	-7.56718	3.81422e-14	5.24796e-13
Control Low OD	prpE	7.5317	6.56443	1.22635	-5.35282	8.65943e-08	6.08397e-07
Control Low OD	STM0726	15.4365	6.55072	1.07968	-6.06728	1.30097e-09	1.16784e-08
Control Low OD	fhuC	4.87673	6.52262	1.64451	-3.96629	7.30003e-05	0.000287351
Control Low OD	STM1020	14.6005	6.52201	0.967223	-6.74303	1.5512e-11	1.71971e-10
Control Low OD	hpaH	7.57466	6.52028	1.14255	-5.70677	1.15141e-08	9.22524e-08
Control Low OD	STM2750	4.42595	6.51158	1.46023	-4.45927	8.22395e-06	3.98526e-05
Control Low OD	STM0611	24.5912	6.48813	0.93709	-6.9237	4.39992e-12	5.21559e-11
Control Low OD	aes	5.1107	6.48518	1.3696	-4.73508	2.18969e-06	1.20368e-05
Control Low OD	gabT	6.8899	6.48403	1.24366	-5.21368	1.85134e-07	1.20376e-06
Control Low OD	STM0563	17.573	6.47551	0.842401	-7.68696	1.50667e-14	2.17667e-13
Control Low OD	STM3691	12.9823	6.47137	0.965508	-6.70256	2.04806e-11	2.22258e-10
Control Low OD	STM1028	8.24204	6.47086	1.23484	-5.24024	1.60369e-07	1.05913e-06
Control Low OD	ybiR	59.824	6.46963	0.688649	-9.39467	5.73969e-21	1.21163e-19
Control Low OD	ybdR	13.7368	6.46359	0.917702	-7.04323	1.87829e-12	2.29717e-11
Control Low OD	STM0952	46.5391	6.45843	0.550036	-11.7418	7.77714e-32	3.15384e-30
Control Low OD	ybiJ	8.40947	6.45649	1.17617	-5.48942	4.03246e-08	2.97796e-07
Control Low OD	fixB	4.46055	6.453	1.4822	-4.35366	1.33881e-05	6.15851e-05
Control Low OD	STM4431	4.82468	6.42961	1.67782	-3.83212	0.000127042	0.000472499
Control Low OD	STM1492	5.11905	6.42717	1.45172	-4.42729	9.54249e-06	4.54793e-05
Control Low OD	crcB	7.99328	6.41801	1.23251	-5.20725	1.9166e-07	1.24096e-06
Control Low OD	hcr	42.6064	6.41004	0.80257	-7.98689	1.38383e-15	2.13961e-14
Control Low OD	STM2287	5.66463	6.40454	1.64176	-3.90103	9.57837e-05	0.000368087
Control Low OD	STM2738	49.0628	6.40011	0.543266	-11.7808	4.90156e-32	2.02321e-30
Control Low OD	iroC	18.0056	6.39999	0.813047	-7.8716	3.5012e-15	5.27233e-14
Control Low OD	STM0356	8.23569	6.39483	1.15657	-5.52913	3.21816e-08	2.41518e-07
Control Low OD	STM2612	7.06293	6.39393	1.6875	-3.789	0.000151252	0.000557606
Control Low OD	STM1531	3.19166	6.39301	2.73038	-2.34143	0.0192099	0.0401661
Control Low OD	STM1869	3.19166	6.39301	2.73038	-2.34143	0.0192099	0.0401661
Control Low OD	STM4522	3.19166	6.39301	2.73038	-2.34143	0.0192099	0.0401661
Control Low OD	ssaV	12.7476	6.39206	0.877449	-7.28482	3.22109e-13	4.12496e-12
Control Low OD	stfC	6.65585	6.37533	1.21453	-5.24922	1.52748e-07	1.01314e-06
Control Low OD	STM0839	9.54487	6.37531	1.27761	-4.99003	6.03696e-07	3.6387e-06
Control Low OD	STM4539	4.4343	6.3741	1.66049	-3.83869	0.000123694	0.000462279
Control Low OD	STM0257	10.674	6.35911	0.990012	-6.42327	1.33376e-10	1.34043e-09
Control Low OD	fepG	15.3654	6.35357	1.01439	-6.26346	3.76526e-10	3.60389e-09
Control Low OD	STM0019	7.16683	6.3404	1.20245	-5.27292	1.3427e-07	8.99611e-07
Control Low OD	yliI	28.9304	6.33983	0.71192	-8.90525	5.32647e-19	1.02175e-17
Control Low OD	STM1045	15.913	6.31511	0.847906	-7.44788	9.48485e-14	1.23866e-12
Control Low OD	STM0885	6.69889	6.31246	1.44578	-4.36612	1.26473e-05	5.85272e-05
Control Low OD	STM0672	8.98085	6.30898	1.32486	-4.762	1.91683e-06	1.06765e-05
Control Low OD	pduG	4.66827	6.28936	1.42344	-4.41842	9.94273e-06	4.72407e-05
Control Low OD	STM0947	19.8617	6.28678	0.725379	-8.66689	4.44068e-18	7.98803e-17
Control Low OD	lyxK	4.00911	6.26136	1.5158	-4.13072	3.61623e-05	0.000152954
Control Low OD	rspA	4.00911	6.26136	1.5158	-4.13072	3.61623e-05	0.000152954
Control Low OD	wzc	3.82711	6.24587	1.56491	-3.9912	6.57396e-05	0.000263129
Control Low OD	STM4595	4.69386	6.24562	1.44006	-4.33707	1.44397e-05	6.58982e-05
Control Low OD	fucK	9.60445	6.24141	1.22199	-5.1076	3.26282e-07	2.06084e-06
Control Low OD	lldR	4.67662	6.23822	1.52165	-4.09964	4.13791e-05	0.000173589
Control Low OD	STM0329	6.42367	6.23364	1.54216	-4.04214	5.29652e-05	0.000217266
Control Low OD	glxK	14.5785	6.22336	1.11077	-5.60275	2.10979e-08	1.63651e-07
Control Low OD	hofB	4.03557	6.22322	2.42083	-2.5707	0.0101493	0.0232739
Control Low OD	STM0856	14.3203	6.21228	0.926821	-6.70279	2.04481e-11	2.22258e-10
Control Low OD	STM1002	6.7244	6.20055	1.24209	-4.99204	5.97437e-07	3.60568e-06
Control Low OD	STnc790	3.7321	6.20022	1.90255	-3.25889	0.00111848	0.00333811
Control Low OD	smvA	9.65838	6.19441	1.0476	-5.91293	3.3607e-09	2.88247e-08
Control Low OD	STM1616	4.20847	6.19038	1.58887	-3.89609	9.7758e-05	0.000375361
Control Low OD	torA	4.68751	6.1896	1.47893	-4.18518	2.8494e-05	0.00012311
Control Low OD	tdcE	8.72868	6.18775	1.04244	-5.93582	2.92379e-09	2.53121e-08
Control Low OD	hpaA	10.2656	6.18558	1.13343	-5.45742	4.83105e-08	3.53945e-07
Control Low OD	STM2603	38.5634	6.18517	0.948004	-6.52441	6.827e-11	7.06068e-10
Control Low OD	STM0950	33.6202	6.17993	0.607211	-10.1776	2.49762e-24	6.34424e-23
Control Low OD	narY	10.2565	6.16589	0.983842	-6.26715	3.6772e-10	3.52691e-09
Control Low OD	STnc980	8.2433	6.16087	1.07107	-5.75206	8.81606e-09	7.12529e-08
Control Low OD	STM2620	5.65637	6.13258	1.98408	-3.09089	0.00199555	0.0055508
Control Low OD	gabD	5.08624	6.12378	1.35381	-4.52338	6.08606e-06	3.03515e-05
Control Low OD	STM1615	3.54109	6.12331	1.52242	-4.02209	5.76837e-05	0.000233922
Control Low OD	ego	6.63139	6.11602	1.26545	-4.83308	1.34437e-06	7.69187e-06
Control Low OD	allC	12.9154	6.07675	0.891727	-6.81459	9.45329e-12	1.08175e-10
Control Low OD	ttrA	11.3766	6.05329	1.09316	-5.53742	3.06955e-08	2.31116e-07
Control Low OD	STM2592	11.0829	6.04288	1.37189	-4.40477	1.05896e-05	4.97517e-05
Control Low OD	apbE	6.77571	6.0367	1.29793	-4.65103	3.3028e-06	1.73509e-05
Control Low OD	fimC	7.34373	6.00726	1.16673	-5.14881	2.6214e-07	1.675e-06
Control Low OD	fimD	16.952	6.00249	0.960609	-6.24863	4.14072e-10	3.93879e-09
Control Low OD	potI	45.4453	5.99863	0.847813	-7.07541	1.49003e-12	1.83202e-11
Control Low OD	STM2689	19.8486	5.97332	0.695942	-8.58306	9.23797e-18	1.61769e-16
Control Low OD	glxR	4.84317	5.96162	1.60678	-3.71028	0.000207032	0.00073567
Control Low OD	ygbK	7.18532	5.9611	1.14412	-5.21019	1.88649e-07	1.22318e-06
Control Low OD	STM4202	4.6438	5.95971	1.3993	-4.25906	2.05287e-05	9.03851e-05
Control Low OD	STM0718	17.3911	5.95633	0.796073	-7.48214	7.31226e-14	9.77011e-13
Control Low OD	ybhR	39.1284	5.95062	1.00818	-5.90232	3.58426e-09	3.06285e-08
Control Low OD	phnX	6.51793	5.94724	1.16772	-5.09303	3.52381e-07	2.21942e-06
Control Low OD	STM3166	5.64017	5.94244	1.30109	-4.56726	4.94134e-06	2.50755e-05
Control Low OD	ybjD	102.511	5.94094	0.393688	-15.0904	1.8717e-51	2.33861e-49
Control Low OD	iroB	6.98529	5.93454	1.11923	-5.30236	1.14315e-07	7.71501e-07
Control Low OD	STM2613	4.7278	5.93058	1.65832	-3.57627	0.000348532	0.00118041
Control Low OD	pduP	5.13754	5.92322	1.28419	-4.61241	3.98018e-06	2.05361e-05
Control Low OD	bioF	37.9357	5.91887	0.738035	-8.01977	1.05946e-15	1.65468e-14
Control Low OD	STM1827	5.54716	5.89526	1.27943	-4.60771	4.07127e-06	2.09593e-05
Control Low OD	STM2235	3.78341	5.89307	1.75359	-3.36057	0.000777821	0.00240045
Control Low OD	STM0561	4.7715	5.87772	1.99678	-2.9436	0.00324423	0.00852648
Control Low OD	STM2606	15.5367	5.87436	1.10338	-5.32397	1.01527e-07	6.99492e-07
Control Low OD	bioD	20.8026	5.8738	0.67253	-8.73388	2.46083e-18	4.4966e-17
Control Low OD	STM0332	5.58176	5.86516	1.34481	-4.36133	1.29272e-05	5.96432e-05
Control Low OD	alkB	3.60963	5.86502	1.51016	-3.88372	0.000102872	0.000393365
Control Low OD	nrfD	4.47838	5.86326	1.31827	-4.44768	8.68015e-06	4.16269e-05
Control Low OD	ygbD	5.51891	5.86139	1.79997	-3.25638	0.00112842	0.00336343
Control Low OD	STM0360	6.48512	5.84604	1.31247	-4.45421	8.42018e-06	4.06755e-05
Control Low OD	STM2608	8.36315	5.84185	1.23804	-4.71863	2.37433e-06	1.29288e-05
Control Low OD	STM3532	4.706	5.82028	1.44143	-4.03785	5.39428e-05	0.000220883
Control Low OD	nrfE	10.4762	5.80032	1.0013	-5.79279	6.92258e-09	5.66427e-08
Control Low OD	STM0282	5.57275	5.79788	1.31459	-4.41043	1.03168e-05	4.86677e-05
Control Low OD	PSLT058	4.90536	5.79705	1.31887	-4.39545	1.10542e-05	5.17765e-05
Control Low OD	ybaE	14.9546	5.79575	0.771466	-7.51264	5.79469e-14	7.85597e-13
Control Low OD	fhuD	6.56023	5.78952	1.12086	-5.16525	2.40121e-07	1.5375e-06
Control Low OD	STM4433	4.85331	5.77612	1.91743	-3.01244	0.00259161	0.00699008
Control Low OD	rcsA	3.61798	5.77436	1.52991	-3.77432	0.000160445	0.000584993
Control Low OD	gmd	4.01036	5.77184	1.41369	-4.08281	4.44952e-05	0.000185819
Control Low OD	tdcB	4.9464	5.77095	1.4955	-3.85889	0.000113905	0.000429514
Control Low OD	fhuB	9.4267	5.76755	0.900264	-6.40651	1.4889e-10	1.48345e-09
Control Low OD	kduD	5.14577	5.75557	1.48842	-3.86689	0.000110232	0.000417708
Control Low OD	hpaB	15.851	5.75365	0.910331	-6.32039	2.609e-10	2.53924e-09
Control Low OD	orf48	6.46722	5.75049	1.19268	-4.82149	1.42489e-06	8.12242e-06
Control Low OD	STM0497	4.53035	5.74616	1.45434	-3.95105	7.78079e-05	0.00030432
Control Low OD	STM0156	5.40746	5.72663	1.24679	-4.5931	4.36709e-06	2.23419e-05
Control Low OD	STM1026	5.35793	5.72263	1.64957	-3.46916	0.000522088	0.00168079
Control Low OD	ssaC	5.18872	5.72042	1.34826	-4.24281	2.20742e-05	9.68206e-05
Control Low OD	potG	58.5066	5.71114	0.730324	-7.82001	5.28202e-15	7.87703e-14
Control Low OD	STM0571	35.2134	5.70872	0.648101	-8.80838	1.2697e-18	2.35736e-17
Control Low OD	STM0285	22.1142	5.70277	0.750078	-7.60289	2.89584e-14	4.05681e-13
Control Low OD	ydiF	8.25469	5.6923	1.00857	-5.64395	1.66195e-08	1.30445e-07
Control Low OD	STM0564	12.923	5.69079	0.970595	-5.8632	4.54021e-09	3.80243e-08
Control Low OD	yncD	6.47557	5.68168	1.32324	-4.29377	1.75667e-05	7.84646e-05
Control Low OD	ydiO	5.85167	5.68131	1.19913	-4.73788	2.15968e-06	1.1886e-05
Control Low OD	yidY	6.10043	5.67695	1.14465	-4.95954	7.06613e-07	4.18804e-06
Control Low OD	lysR	6.10043	5.67695	1.14465	-4.95954	7.06613e-07	4.18804e-06
Control Low OD	celG	12.6459	5.67116	0.833419	-6.80469	1.01266e-11	1.15025e-10
Control Low OD	eutE	4.6861	5.67039	1.49152	-3.80176	0.000143673	0.00053136
Control Low OD	STM0932	33.9369	5.66657	0.696912	-8.13097	4.25854e-16	6.7422e-15
Control Low OD	bcfC	4.9393	5.66608	1.21591	-4.65995	3.16293e-06	1.67302e-05
Control Low OD	trbH	6.29157	5.66388	1.25821	-4.50153	6.74664e-06	3.32868e-05
Control Low OD	yjcG	6.71842	5.64566	1.1479	-4.91824	8.73279e-07	5.09743e-06
Control Low OD	entA	6.02479	5.63276	1.20284	-4.68288	2.82874e-06	1.51533e-05
Control Low OD	prpB	7.83149	5.62542	1.12676	-4.99259	5.95764e-07	3.60028e-06
Control Low OD	fepA	35.8548	5.6177	0.610374	-9.20371	3.45787e-20	7.01129e-19
Control Low OD	STM0437	8.29751	5.61519	1.0759	-5.21906	1.79836e-07	1.17427e-06
Control Low OD	phnT	6.04202	5.61351	1.12282	-4.99948	5.74853e-07	3.48302e-06
Control Low OD	STM2593	7.21216	5.61293	1.0376	-5.40954	6.31863e-08	4.52183e-07
Control Low OD	wcaM	4.05332	5.60983	1.35416	-4.14267	3.43285e-05	0.000145731
Control Low OD	pduQ	4.05332	5.60983	1.35416	-4.14267	3.43285e-05	0.000145731
Control Low OD	fixC	5.13867	5.60858	1.20926	-4.63804	3.51726e-06	1.83613e-05
Control Low OD	fepC	8.38351	5.60285	1.05053	-5.33338	9.6403e-08	6.67393e-07
Control Low OD	nanH	164.464	5.60132	0.877782	-6.38122	1.75678e-10	1.73539e-09
Control Low OD	ybhS	34.8349	5.58342	0.503315	-11.0933	1.35213e-28	4.46493e-27
Control Low OD	STM1678	4.24433	5.57947	1.43726	-3.88201	0.000103599	0.000395815
Control Low OD	entB	6.93649	5.57769	1.20491	-4.62913	3.67204e-06	1.90526e-05
Control Low OD	STM0761	7.63848	5.57469	0.95387	-5.84429	5.08734e-09	4.2224e-08
Control Low OD	arcC	7.61933	5.56766	1.36243	-4.08658	4.37772e-05	0.000182986
Control Low OD	STM0271	6.03314	5.56755	1.33418	-4.17301	3.00602e-05	0.000129635
Control Low OD	STM1043	8.19951	5.55871	1.22556	-4.53565	5.74268e-06	2.87632e-05
Control Low OD	sseI	18.9008	5.55192	0.924052	-6.00824	1.87549e-09	1.6515e-08
Control Low OD	STM2631	9.10225	5.53973	1.46775	-3.77431	0.000160452	0.000584993
Control Low OD	STM1637	4.07891	5.52592	1.3078	-4.22537	2.38548e-05	0.000104433
Control Low OD	PSLT109	7.57437	5.52204	1.69895	-3.25027	0.00115295	0.00342738
Control Low OD	hpaC	10.5435	5.5184	1.04022	-5.30501	1.1267e-07	7.62443e-07
Control Low OD	prpC	7.41087	5.51773	1.11305	-4.95732	7.14737e-07	4.22536e-06
Control Low OD	kdpD	60.8629	5.51472	0.722321	-7.63473	2.26297e-14	3.19931e-13
Control Low OD	ybdA	13.0881	5.50258	0.84815	-6.48775	8.71304e-11	8.89192e-10
Control Low OD	nanA	7.8462	5.48668	1.00019	-5.48562	4.1201e-08	3.03784e-07
Control Low OD	yhjY	6.09333	5.48042	1.04471	-5.24589	1.5553e-07	1.0301e-06
Control Low OD	STM4213	5.60861	5.47526	1.16408	-4.7035	2.5574e-06	1.38279e-05
Control Low OD	xapB	4.0205	5.46742	1.35779	-4.02669	5.65668e-05	0.000230201
Control Low OD	STnc3770	4.0205	5.46742	1.35779	-4.02669	5.65668e-05	0.000230201
Control Low OD	mdfA	59.8205	5.46556	0.601458	-9.08717	1.01647e-19	2.00818e-18
Control Low OD	yohG	4.06154	5.44624	1.53582	-3.54614	0.000390925	0.00130581
Control Low OD	scsB	29.2633	5.41709	1.09048	-4.9676	6.77859e-07	4.04354e-06
Control Low OD	fliE	3.60253	5.41437	1.40979	-3.84055	0.000122758	0.000459896
Control Low OD	STM1128	9.71244	5.41268	0.886853	-6.10324	1.03941e-09	9.459e-09
Control Low OD	STM1001	6.75562	5.40139	1.22535	-4.40803	1.04316e-05	4.91094e-05
Control Low OD	ybdK	4.75008	5.39661	1.48516	-3.6337	0.00027939	0.000966058
Control Low OD	STM0857	14.0455	5.38632	1.15135	-4.67828	2.89297e-06	1.54794e-05
Control Low OD	phnW	4.48142	5.35573	1.33005	-4.02672	5.65595e-05	0.000230201
Control Low OD	STM0268	8.08329	5.35397	0.961324	-5.56937	2.55661e-08	1.95358e-07
Control Low OD	srfJ	3.79288	5.3497	1.51087	-3.5408	0.000398911	0.00132961
Control Low OD	sseC	12.9573	5.34616	0.839018	-6.37193	1.86663e-10	1.83605e-09
Control Low OD	katE	17.3604	5.34274	0.749256	-7.13074	9.98336e-13	1.23735e-11
Control Low OD	STM0267	7.68913	5.33066	1.17022	-4.55525	5.23237e-06	2.64075e-05
Control Low OD	yiaK	3.60187	5.32906	1.53468	-3.47242	0.000515794	0.00166168
Control Low OD	ygcB	9.01224	5.32744	0.943036	-5.64925	1.61153e-08	1.26702e-07
Control Low OD	hpaG	13.084	5.32173	0.741508	-7.17689	7.13127e-13	8.93438e-12
Control Low OD	STM2601	11.5948	5.31348	0.975351	-5.44777	5.10064e-08	3.70759e-07
Control Low OD	ybjO	21.5394	5.31218	0.688822	-7.71198	1.23876e-14	1.80655e-13
Control Low OD	ycbC	35.8967	5.31205	0.626756	-8.47547	2.34142e-17	4.02394e-16
Control Low OD	narZ	8.56802	5.30093	1.00466	-5.27637	1.31772e-07	8.8415e-07
Control Low OD	STM2179	4.24545	5.30066	1.47699	-3.58882	0.000332179	0.00112834
Control Low OD	ydiS	7.64152	5.2948	1.00856	-5.24988	1.52194e-07	1.01091e-06
Control Low OD	STM0314	10.4074	5.29437	1.04914	-5.04638	4.5026e-07	2.79779e-06
Control Low OD	phsA	9.46115	5.29192	0.910061	-5.81491	6.06649e-09	5.00811e-08
Control Low OD	STM4447	4.72183	5.28281	1.43259	-3.68758	0.000226396	0.000795916
Control Low OD	hutC	25.2602	5.27547	0.733407	-7.1931	6.33386e-13	7.97859e-12
Control Low OD	STM3123	4.46027	5.26784	2.16277	-2.4357	0.0148631	0.0322442
Control Low OD	ssrA	6.33565	5.26756	1.11488	-4.72477	2.30374e-06	1.25889e-05
Control Low OD	modB	29.2467	5.26491	0.711375	-7.40103	1.35128e-13	1.74496e-12
Control Low OD	csiE	5.88621	5.24177	1.21684	-4.3077	1.64961e-05	7.41844e-05
Control Low OD	ybiO	107.252	5.2341	0.600549	-8.71553	2.89399e-18	5.24664e-17
Control Low OD	traB	7.04912	5.23395	0.949354	-5.51318	3.52413e-08	2.62775e-07
Control Low OD	yaiV	6.10294	5.22375	1.20731	-4.32677	1.51309e-05	6.86458e-05
Control Low OD	STM3768	5.93818	5.21808	1.29873	-4.01783	5.87364e-05	0.000237775
Control Low OD	STM0289	11.537	5.21036	0.942211	-5.52993	3.20361e-08	2.40818e-07
Control Low OD	slrP	66.7864	5.21015	0.364115	-14.3091	1.91988e-46	1.81135e-44
Control Low OD	STM0835	29.9074	5.1858	0.778406	-6.66208	2.69984e-11	2.90264e-10
Control Low OD	STM2786	7.4344	5.1838	1.11361	-4.65495	3.24065e-06	1.70632e-05
Control Low OD	ycaM	30.7506	5.17979	0.532758	-9.72258	2.41584e-22	5.47846e-21
Control Low OD	STM2598	7.33327	5.17928	1.29983	-3.98459	6.75975e-05	0.000269632
Control Low OD	bioB	34.003	5.15887	0.500615	-10.3051	6.68535e-25	1.74612e-23
Control Low OD	STM0381	4.97629	5.15106	1.15851	-4.44628	8.73719e-06	4.1857e-05
Control Low OD	hutG	34.0619	5.14401	0.679856	-7.56632	3.83946e-14	5.26701e-13
Control Low OD	STM0660	17.4155	5.1328	0.738723	-6.9482	3.69966e-12	4.41952e-11
Control Low OD	hcp	52.0593	5.12018	0.977895	-5.23592	1.64164e-07	1.07956e-06
Control Low OD	STM3858	4.3327	5.12016	1.321	-3.87597	0.000106202	0.00040376
Control Low OD	yjeH	7.75959	5.11942	1.02685	-4.98558	6.17775e-07	3.70905e-06
Control Low OD	apeE	27.186	5.11672	0.664742	-7.6973	1.38968e-14	2.01395e-13
Control Low OD	misL	10.8367	5.11298	0.825915	-6.19068	5.99056e-10	5.60614e-09
Control Low OD	yfdC	4.72308	5.10298	1.18791	-4.29575	1.74101e-05	7.79157e-05
Control Low OD	STM4271	6.4042	5.10203	1.28136	-3.98172	6.84188e-05	0.000271969
Control Low OD	stbD	5.96185	5.09968	1.34793	-3.78333	0.000154747	0.000568223
Control Low OD	yicI	6.38352	5.0888	1.07548	-4.73166	2.22687e-06	1.22121e-05
Control Low OD	fadA	4.69928	5.085	1.37228	-3.70552	0.000210959	0.0007479
Control Low OD	yccX	9.54104	5.06604	1.00338	-5.04897	4.44199e-07	2.76384e-06
Control Low OD	yjgK	4.132	5.05828	1.53564	-3.29393	0.000987982	0.00297359
Control Low OD	fimI	6.38996	5.05615	1.16834	-4.32762	1.50732e-05	6.84511e-05
Control Low OD	nrfG	7.16182	5.05136	1.32733	-3.80567	0.000141424	0.00052346
Control Low OD	traK	5.01023	5.02869	1.15183	-4.36583	1.26641e-05	5.85461e-05
Control Low OD	nanE	9.91788	5.02326	0.913196	-5.50074	3.78193e-08	2.81091e-07
Control Low OD	STM0762	9.10053	5.01952	0.81712	-6.14294	8.10091e-10	7.47515e-09
Control Low OD	sitB	6.09192	5.0163	1.725	-2.908	0.00363747	0.00946316
Control Low OD	ydhB	4.35829	5.00743	1.32179	-3.78837	0.000151638	0.000558583
Control Low OD	STM2600	21.5057	5.00581	0.769097	-6.50869	7.58106e-11	7.78828e-10
Control Low OD	celF	6.59959	4.98784	0.93464	-5.33664	9.46846e-08	6.58445e-07
Control Low OD	yliD	59.333	4.98598	0.660893	-7.54431	4.54697e-14	6.20078e-13
Control Low OD	fimF	5.20959	4.9754	1.14497	-4.34543	1.39e-05	6.36236e-05
Control Low OD	fepB	15.7119	4.97293	0.74306	-6.6925	2.19397e-11	2.37534e-10
Control Low OD	STM0291	18.9609	4.97142	0.594631	-8.3605	6.24519e-17	1.03854e-15
Control Low OD	fimH	7.71053	4.96982	1.04853	-4.73982	2.13912e-06	1.17868e-05
Control Low OD	STM3679	7.4491	4.9695	0.990881	-5.01523	5.29693e-07	3.23483e-06
Control Low OD	prpR	12.4439	4.96779	0.734447	-6.76399	1.34246e-11	1.50636e-10
Control Low OD	STM4464	8.00616	4.95715	0.870554	-5.69425	1.23912e-08	9.87667e-08
Control Low OD	STM3025	3.6376	4.94204	1.47668	-3.34673	0.000817707	0.00251347
Control Low OD	STM0163	6.40201	4.93849	1.08555	-4.54931	5.38226e-06	2.71344e-05
Control Low OD	STM1287	4.3512	4.93772	1.23061	-4.0124	6.01044e-05	0.000242041
Control Low OD	ybfN	4.5184	4.92778	1.37046	-3.59571	0.000323513	0.00110133
Control Low OD	STM4432	3.64595	4.91771	1.36335	-3.60708	0.000309667	0.00105731
Control Low OD	ybhA	27.5229	4.91749	0.591516	-8.31337	9.30253e-17	1.53591e-15
Control Low OD	STM0274	8.23821	4.91666	0.942267	-5.2179	1.80964e-07	1.17997e-06
Control Low OD	melB	5.37627	4.91587	1.32639	-3.70619	0.000210399	0.000747061
Control Low OD	treC	8.83174	4.89864	1.04339	-4.69495	2.66677e-06	1.43188e-05
Control Low OD	STM3767	5.50522	4.89044	1.0617	-4.60625	4.10001e-06	2.10838e-05
Control Low OD	yeaN	9.11	4.88495	0.888228	-5.49966	3.80527e-08	2.81919e-07
Control Low OD	narI	4.48001	4.87697	1.6463	-2.96238	0.00305275	0.00811551
Control Low OD	STM0818	53.4669	4.87513	0.613997	-7.93998	2.02211e-15	3.09543e-14
Control Low OD	ycaQ	23.2753	4.87087	0.691999	-7.03883	1.93856e-12	2.36463e-11
Control Low OD	STM0869	25.6018	4.86293	0.799905	-6.07938	1.20647e-09	1.08936e-08
Control Low OD	putA	53.6589	4.85685	0.629177	-7.71937	1.16902e-14	1.71025e-13
Control Low OD	STM0905	155.186	4.85538	0.902395	-5.38055	7.426e-08	5.2816e-07
Control Low OD	ybbS	4.74992	4.83334	1.16668	-4.14282	3.43059e-05	0.000145731
Control Low OD	STM1559	3.88317	4.82967	1.41533	-3.41241	0.000643913	0.00202092
Control Low OD	ybcI	9.03892	4.82557	1.02482	-4.70872	2.49281e-06	1.34945e-05
Control Low OD	treB	9.60062	4.81841	0.906569	-5.315	1.06656e-07	7.2766e-07
Control Low OD	sufB	5.03582	4.81483	1.41071	-3.41306	0.00064237	0.00201744
Control Low OD	ycdZ	12.3578	4.8134	0.773804	-6.22043	4.95781e-10	4.68711e-09
Control Low OD	fucO	4.3441	4.81054	1.35803	-3.5423	0.000396656	0.001324
Control Low OD	prfH	5.72182	4.80656	1.00325	-4.79097	1.65975e-06	9.35184e-06
Control Low OD	fucI	4.55234	4.79851	1.17318	-4.09017	4.31065e-05	0.000180345
Control Low OD	tnpA_1	3.85433	4.79787	1.50023	-3.19809	0.00138341	0.00403502
Control Low OD	stjB	5.29863	4.79609	1.15559	-4.15032	3.32009e-05	0.000141987
Control Low OD	STM1060	17.2187	4.79343	0.675344	-7.09776	1.26792e-12	1.56727e-11
Control Low OD	traD	14.2203	4.78534	0.883328	-5.4174	6.0471e-08	4.3477e-07
Control Low OD	narW	3.63885	4.78192	1.23218	-3.88087	0.000104082	0.000397007
Control Low OD	phrB	31.4959	4.78062	0.511223	-9.35134	8.65459e-21	1.80226e-19
Control Low OD	STM4430	4.41139	4.77644	1.25132	-3.81714	0.000135008	0.000500516
Control Low OD	mdaA	42.3644	4.7737	0.578772	-8.24799	1.61082e-16	2.63139e-15
Control Low OD	STM3527	4.5607	4.76917	1.10428	-4.31882	1.56864e-05	7.08184e-05
Control Low OD	STM0581	4.84606	4.76577	1.20257	-3.96298	7.40185e-05	0.000290482
Control Low OD	PSLT033	5.23644	4.76046	1.07884	-4.41257	1.02148e-05	4.82362e-05
Control Low OD	STM0898	58.7136	4.75802	0.504763	-9.42624	4.25068e-21	9.01418e-20
Control Low OD	PSLT042	6.08595	4.75555	1.32735	-3.58275	0.000339993	0.00115318
Control Low OD	STM0361	3.47409	4.74351	1.30638	-3.63104	0.000282284	0.00097388
Control Low OD	STM0924	56.7495	4.72493	0.593971	-7.95482	1.79388e-15	2.76437e-14
Control Low OD	ybfM	19.1179	4.69669	0.762937	-6.15607	7.45724e-10	6.89497e-09
Control Low OD	melA	5.22098	4.69389	1.07584	-4.36301	1.28286e-05	5.92472e-05
Control Low OD	yhhJ	8.24317	4.67992	0.86534	-5.40818	6.36668e-08	4.54917e-07
Control Low OD	STM3531	6.57246	4.66724	1.20901	-3.86038	0.00011321	0.000427591
Control Low OD	dacC	59.1959	4.666	0.53224	-8.76671	1.83956e-18	3.38817e-17
Control Low OD	ugtL	3.68247	4.66426	1.63327	-2.85578	0.00429308	0.010941
Control Low OD	sufD	6.20124	4.6536	0.938367	-4.95925	7.07668e-07	4.18892e-06
Control Low OD	ybiP	59.2666	4.63846	0.674616	-6.87571	6.16824e-12	7.18282e-11
Control Low OD	ybeM	13.283	4.63701	1.03942	-4.46116	8.15162e-06	3.9585e-05
Control Low OD	yhaO	4.30815	4.63312	1.3098	-3.53728	0.000404266	0.00134455
Control Low OD	STM3550	4.84293	4.6275	1.31008	-3.53222	0.000412092	0.00136665
Control Low OD	yaiC	9.17449	4.62709	0.821559	-5.63208	1.78049e-08	1.39512e-07
Control Low OD	oat	5.04011	4.61056	1.08521	-4.24856	2.15151e-05	9.46379e-05
Control Low OD	ybeJ	4.81847	4.59722	1.13654	-4.04491	5.23422e-05	0.000214901
Control Low OD	ybjC	14.2878	4.58369	0.696609	-6.58001	4.70416e-11	4.95383e-10
Control Low OD	srgB	7.07634	4.58278	1.03848	-4.41296	1.01967e-05	4.82e-05
Control Low OD	STM2913	9.40667	4.56534	0.776772	-5.87732	4.16953e-09	3.51107e-08
Control Low OD	ybhF	49.4604	4.56464	0.475838	-9.59285	8.56865e-22	1.87739e-20
Control Low OD	safC	11.5381	4.55986	0.742873	-6.13815	8.34903e-10	7.67347e-09
Control Low OD	STM1546	3.68181	4.55839	1.23014	-3.70558	0.000210906	0.0007479
Control Low OD	yjfC	3.65734	4.55794	1.19127	-3.82611	0.000130182	0.0004834
Control Low OD	STM0855	8.75586	4.5543	0.783943	-5.80947	6.26694e-09	5.15517e-08
Control Low OD	STM4421	8.9779	4.55208	0.861043	-5.28671	1.24537e-07	8.36823e-07
Control Low OD	araE	4.64974	4.54977	1.42872	-3.1845	0.00145006	0.0042029
Control Low OD	STM4032	5.12611	4.5411	1.39039	-3.26605	0.00109058	0.00326537
Control Low OD	STM3769	4.8837	4.53917	1.17984	-3.84729	0.000119434	0.000448532
Control Low OD	yeaG	12.7422	4.5388	0.680946	-6.66543	2.63888e-11	2.84372e-10
Control Low OD	flgF	11.4876	4.537	1.18191	-3.83869	0.000123692	0.000462279
Control Low OD	yihQ	4.80236	4.5354	1.14358	-3.96598	7.30964e-05	0.000287351
Control Low OD	yohM	5.47876	4.53306	1.15432	-3.92705	8.59933e-05	0.000332397
Control Low OD	flgI	10.3287	4.53199	1.36201	-3.32743	0.000876517	0.00266915
Control Low OD	adi	10.2895	4.51199	0.899279	-5.01734	5.23912e-07	3.20376e-06
Control Low OD	yhbQ	4.13497	4.49761	1.1721	-3.83724	0.000124426	0.000463888
Control Low OD	hscC	15.2486	4.48397	0.862523	-5.19866	2.00726e-07	1.29422e-06
Control Low OD	yfeR	3.7074	4.4811	1.26117	-3.55314	0.000380663	0.00127615
Control Low OD	ybdN	6.64909	4.46993	1.00463	-4.44932	8.61438e-06	4.14405e-05
Control Low OD	STM0343	5.79985	4.45461	1.09956	-4.05128	5.09387e-05	0.000210258
Control Low OD	STM1674	7.33974	4.45427	1.00478	-4.43306	9.29054e-06	4.43242e-05
Control Low OD	STM4207	4.80414	4.45303	1.16072	-3.83644	0.00012483	0.000464645
Control Low OD	STM0272	7.08581	4.45265	1.1373	-3.91512	9.03611e-05	0.000348697
Control Low OD	tdcG	4.1284	4.45082	1.20825	-3.6837	0.000229872	0.00080752
Control Low OD	garD	4.79526	4.44832	1.11647	-3.98428	6.76845e-05	0.000269746
Control Low OD	aat	35.539	4.44458	0.486284	-9.1399	6.25079e-20	1.25641e-18
Control Low OD	STM0033	6.45125	4.42898	1.02228	-4.33244	1.47465e-05	6.71655e-05
Control Low OD	fepD	8.48654	4.42373	0.893803	-4.94933	7.44698e-07	4.39125e-06
Control Low OD	phoE	7.40453	4.41987	1.31197	-3.36887	0.000754762	0.00233396
Control Low OD	garL	4.13676	4.41782	1.12348	-3.93225	8.41539e-05	0.000325856
Control Low OD	STM1260	4.63938	4.41755	1.25294	-3.52575	0.00042229	0.00139446
Control Low OD	STM4071	3.76058	4.41033	1.62363	-2.71635	0.0066007	0.0160605
Control Low OD	STM0972	15.9762	4.40875	0.598782	-7.36287	1.80001e-13	2.31795e-12
Control Low OD	ybjT	55.0809	4.40343	0.428444	-10.2777	8.87836e-25	2.293e-23
Control Low OD	fic	9.37257	4.39761	1.05861	-4.15414	3.2652e-05	0.000139769
Control Low OD	dmsC	40.1679	4.39465	0.456998	-9.61634	6.82136e-22	1.50886e-20
Control Low OD	flgH	10.4241	4.38747	1.22857	-3.5712	0.000355345	0.00119997
Control Low OD	uhpB	8.78257	4.3863	0.980083	-4.47544	7.62539e-06	3.72251e-05
Control Low OD	allA	4.1213	4.38603	1.31592	-3.33305	0.000858996	0.00262295
Control Low OD	STM0868	73.6624	4.37549	0.550268	-7.95156	1.84181e-15	2.82879e-14
Control Low OD	dpiB	22.3259	4.37399	0.759994	-5.7553	8.64902e-09	7.00253e-08
Control Low OD	yhcG	4.65609	4.36905	1.04219	-4.19218	2.7629e-05	0.000119596
Control Low OD	STM2922	4.63037	4.36481	1.39701	-3.1244	0.00178168	0.00502852
Control Low OD	traC	11.0059	4.35899	0.859892	-5.06923	3.99422e-07	2.49868e-06
Control Low OD	STM4257	6.5013	4.3545	1.17641	-3.70153	0.000214302	0.000758589
Control Low OD	serW	8.67444	4.35149	0.971671	-4.47836	7.52194e-06	3.67978e-05
Control Low OD	ssaN	6.0895	4.34311	0.944204	-4.59976	4.22972e-06	2.17025e-05
Control Low OD	cirA	8.12448	4.34265	1.11715	-3.88726	0.000101384	0.000387995
Control Low OD	RybB	10.8775	4.3383	0.79182	-5.4789	4.27983e-08	3.15058e-07
Control Low OD	rimK	59.1573	4.33021	0.847304	-5.11057	3.21185e-07	2.03403e-06
Control Low OD	ycaD	42.8901	4.31441	0.839488	-5.13933	2.75714e-07	1.75569e-06
Control Low OD	tktB	6.91521	4.31332	0.874867	-4.93026	8.21205e-07	4.8178e-06
Control Low OD	STM3598	5.81011	4.30962	0.995244	-4.33022	1.48962e-05	6.77809e-05
Control Low OD	STM0041	10.6147	4.30831	0.897368	-4.80105	1.57833e-06	8.93097e-06
Control Low OD	yhcP	7.86443	4.30558	0.967896	-4.4484	8.65143e-06	4.15323e-05
Control Low OD	yjdL	8.58844	4.30088	0.914954	-4.70065	2.59332e-06	1.39894e-05
Control Low OD	fbaB	4.82986	4.29776	1.07397	-4.00176	6.28742e-05	0.000252754
Control Low OD	iroN	7.24465	4.29567	0.864219	-4.97058	6.67532e-07	3.99224e-06
Control Low OD	ytfG	6.28887	4.28979	0.907324	-4.72796	2.26789e-06	1.24076e-05
Control Low OD	astD	9.0408	4.27847	0.976666	-4.38069	1.18304e-05	5.52443e-05
Control Low OD	spvB	6.18067	4.27103	1.73846	-2.45679	0.0140184	0.0306416
Control Low OD	modC	27.205	4.26932	0.690074	-6.18675	6.14157e-10	5.73585e-09
Control Low OD	kefC	13.456	4.26847	0.822121	-5.19202	2.0803e-07	1.33944e-06
Control Low OD	STM4427	3.72589	4.26164	1.22247	-3.4861	0.000490119	0.00159117
Control Low OD	STM0651	20.2437	4.25782	0.799915	-5.32284	1.02161e-07	7.02812e-07
Control Low OD	STM0353	8.69908	4.25501	0.961718	-4.42438	9.67196e-06	4.60015e-05
Control Low OD	yceE	16.8184	4.25315	0.69586	-6.11209	9.83374e-10	8.96674e-09
Control Low OD	narH	5.59701	4.24808	0.97452	-4.35915	1.30571e-05	6.01227e-05
Control Low OD	STM0719	5.51508	4.2464	1.16047	-3.65922	0.000252985	0.000882014
Control Low OD	astA	4.65668	4.24343	1.12562	-3.76984	0.00016335	0.000592752
Control Low OD	astB	4.92659	4.24104	1.21913	-3.47873	0.000503791	0.00163211
Control Low OD	ybiF	32.7003	4.23954	0.886863	-4.78038	1.74969e-06	9.8165e-06
Control Low OD	yiiG	3.89966	4.23459	1.40242	-3.01948	0.00253206	0.00684145
Control Low OD	STM3860	5.3413	4.23438	1.13437	-3.7328	0.000189363	0.000678623
Control Low OD	yceI	9.19461	4.21642	0.872094	-4.83482	1.33264e-06	7.63421e-06
Control Low OD	napD	3.99884	4.19697	1.19671	-3.50708	0.000453048	0.00148006
Control Low OD	STM1330	4.2362	4.19334	1.34173	-3.12533	0.00177603	0.00501871
Control Low OD	ybeQ	6.96573	4.19052	1.04211	-4.02118	5.7907e-05	0.000234622
Control Low OD	ybjN	36.2674	4.1905	0.673769	-6.21949	4.98786e-10	4.7059e-09
Control Low OD	yjgB	11.2984	4.18009	0.786257	-5.31644	1.05818e-07	7.23664e-07
Control Low OD	STM2571	6.56294	4.17943	0.939246	-4.44977	8.59604e-06	4.13953e-05
Control Low OD	STM2405	4.39387	4.17565	1.3277	-3.14503	0.00166072	0.00472885
Control Low OD	ybhK	29.7121	4.17177	0.596258	-6.99659	2.62275e-12	3.17408e-11
Control Low OD	STM0018	5.36702	4.1628	1.05313	-3.9528	7.7243e-05	0.000302366
Control Low OD	STM1410	3.75148	4.1506	1.40312	-2.95812	0.00309518	0.00820123
Control Low OD	traH	6.98376	4.14584	0.91138	-4.54897	5.39094e-06	2.71485e-05
Control Low OD	phnS	6.28302	4.14539	0.931812	-4.44874	8.63758e-06	4.15089e-05
Control Low OD	yghW	4.40354	4.14357	1.40235	-2.95472	0.00312948	0.00827192
Control Low OD	STM0562	7.16509	4.14035	1.12459	-3.68165	0.00023173	0.00081343
Control Low OD	asrC	6.27632	4.14003	1.11026	-3.7289	0.000192318	0.000687082
Control Low OD	nagE	52.8069	4.139	0.529641	-7.81474	5.50772e-15	8.1872e-14
Control Low OD	yacH	3.71103	4.1284	1.16263	-3.55092	0.000383893	0.00128511
Control Low OD	nrfC	4.18866	4.11902	1.2094	-3.40583	0.00065963	0.00206744
Control Low OD	STM4534	12.1696	4.10988	0.81283	-5.05625	4.27576e-07	2.66399e-06
Control Low OD	STM4446	6.26936	4.10201	1.03428	-3.96607	7.30672e-05	0.000287351
Control Low OD	bigA	23.6138	4.10098	0.602642	-6.80501	1.01045e-11	1.15025e-10
Control Low OD	bcfH	5.06429	4.0998	1.28098	-3.20053	0.00137177	0.00400612
Control Low OD	STM1538	6.37371	4.09298	1.09863	-3.72554	0.0001949	0.000695628
Control Low OD	psiA	5.39261	4.09197	1.08972	-3.75506	0.000173297	0.000625898
Control Low OD	STM2611	4.84961	4.09149	1.15916	-3.5297	0.000416033	0.00137577
Control Low OD	STM0509	9.08162	4.08156	0.779574	-5.23562	1.64428e-07	1.07976e-06
Control Low OD	galT	48.2219	4.07822	0.394788	-10.3301	5.14816e-25	1.37572e-23
Control Low OD	STM2597	11.0334	4.07735	0.785528	-5.19058	2.09635e-07	1.3479e-06
Control Low OD	STM1560	4.23036	4.07324	1.11626	-3.64902	0.000263241	0.000915011
Control Low OD	copS	14.4903	4.07091	0.990949	-4.10809	3.9894e-05	0.000167816
Control Low OD	ydiD	9.33912	4.06606	0.8183	-4.96891	6.73319e-07	4.02165e-06
Control Low OD	yfeJ	9.08885	4.06157	0.755566	-5.37554	7.63544e-08	5.4139e-07
Control Low OD	STM2340	4.6932	4.05945	1.31294	-3.09186	0.00198904	0.00553603
Control Low OD	STM2779	8.46191	4.05902	0.868096	-4.67577	2.92851e-06	1.55794e-05
Control Low OD	sufS	10.9281	4.0572	0.771617	-5.25805	1.45589e-07	9.74038e-07
Control Low OD	ygjQ	4.52765	4.05501	1.14566	-3.53946	0.000400952	0.00133536
Control Low OD	STM3098	4.20768	4.05377	1.08313	-3.74263	0.000182104	0.000655149
Control Low OD	aer	6.77257	4.05311	0.876582	-4.62376	3.76845e-06	1.95043e-05
Control Low OD	yeeO	8.47796	4.04826	0.824315	-4.91106	9.05845e-07	5.27421e-06
Control Low OD	scsC	9.25731	4.03845	0.902225	-4.4761	7.60189e-06	3.71496e-05
Control Low OD	ybiN	48.6191	4.03412	0.611611	-6.59589	4.22725e-11	4.49325e-10
Control Low OD	STM0292	4.22379	4.03269	1.12967	-3.56978	0.000357275	0.00120561
Control Low OD	ybaW	5.66681	4.03054	0.931941	-4.32489	1.52609e-05	6.91001e-05
Control Low OD	yliC	55.583	4.02732	0.84809	-4.74869	2.04735e-06	1.12946e-05
Control Low OD	sitA	6.32598	4.02014	0.966613	-4.159	3.19644e-05	0.000137079
Control Low OD	sthB	4.26305	4.01883	1.27592	-3.14976	0.00163407	0.00465739
Control Low OD	STnc470	3.57186	4.01856	1.18961	-3.37806	0.000729993	0.00227256
Control Low OD	STM0438	3.58731	4.01352	1.29006	-3.11111	0.00186385	0.00521268
Control Low OD	ssaL	8.26506	4.01334	0.903923	-4.43991	8.99958e-06	4.29805e-05
Control Low OD	STM0929	12.5388	4.0122	0.838715	-4.78375	1.72051e-06	9.67627e-06
Control Low OD	STnc3290	7.02008	4.01178	0.871036	-4.60576	4.10966e-06	2.111e-05
Control Low OD	ybeK	21.4421	4.01176	0.52867	-7.58841	3.23858e-14	4.52324e-13
Control Low OD	kgtP	6.7904	4.00364	0.883639	-4.53086	5.87437e-06	2.93592e-05
Control Low OD	ybjF	53.0065	3.98783	0.517275	-7.70931	1.26497e-14	1.83898e-13
Control Low OD	ratA	25.542	3.9619	0.519821	-7.62166	2.50427e-14	3.51892e-13
Control Low OD	STM0270	4.61351	3.96173	1.65963	-2.38712	0.0169808	0.0362932
Control Low OD	STM3966	6.65476	3.96008	1.06332	-3.72425	0.000195897	0.000698252
Control Low OD	STM1081	14.8038	3.95277	0.672501	-5.87771	4.15973e-09	3.5092e-08
Control Low OD	yqhC	6.36927	3.94709	0.975478	-4.04631	5.20316e-05	0.000214005
Control Low OD	flgA	9.24845	3.94006	1.19208	-3.3052	0.000949071	0.00287144
Control Low OD	STM3508	8.65536	3.92231	0.829482	-4.72863	2.26045e-06	1.23816e-05
Control Low OD	bioA	38.6485	3.91941	0.542408	-7.22594	4.97639e-13	6.30297e-12
Control Low OD	foxA	8.96213	3.91554	0.795048	-4.92491	8.43998e-07	4.93899e-06
Control Low OD	STM3601	5.93753	3.9126	1.29036	-3.03217	0.00242804	0.00658734
Control Low OD	psiF	3.75399	3.90082	1.16199	-3.35701	0.000787897	0.00242668
Control Low OD	STM2453	6.9999	3.89959	0.891282	-4.37525	1.21291e-05	5.63545e-05
Control Low OD	ratB	36.7876	3.89944	0.410134	-9.5077	1.94916e-21	4.21073e-20
Control Low OD	STM1490	4.91683	3.89837	1.27039	-3.06864	0.00215036	0.00595634
Control Low OD	STM2570	12.4889	3.89605	0.698335	-5.57905	2.41841e-08	1.86028e-07
Control Low OD	cobD	14.8237	3.89441	0.584837	-6.65896	2.75767e-11	2.95793e-10
Control Low OD	STM3632	4.26496	3.88855	1.21049	-3.21238	0.00131638	0.00385654
Control Low OD	fliJ	3.96045	3.87545	1.39709	-2.77395	0.00553805	0.0137721
Control Low OD	uhpT	5.59501	3.87135	1.08257	-3.57607	0.000348799	0.00118045
Control Low OD	ynfL	4.32356	3.86795	1.33679	-2.89347	0.00381012	0.00982934
Control Low OD	yqiK	7.80889	3.86412	0.805828	-4.79522	1.62497e-06	9.17244e-06
Control Low OD	shdA	16.039	3.84023	0.571842	-6.71554	1.87368e-11	2.06239e-10
Control Low OD	potF	51.8598	3.82489	0.763436	-5.0101	5.44006e-07	3.31786e-06
Control Low OD	phnR	4.28392	3.81649	1.13668	-3.35759	0.000786265	0.00242327
Control Low OD	srlD	6.42236	3.81501	0.908707	-4.19829	2.6894e-05	0.000116743
Control Low OD	xylA	6.19222	3.80158	1.02785	-3.69859	0.000216802	0.000766265
Control Low OD	STM4195	7.86783	3.80144	0.799314	-4.75588	1.97587e-06	1.09526e-05
Control Low OD	STM3793	5.11088	3.7853	1.19637	-3.164	0.00155619	0.00444913
Control Low OD	pgtB	8.68756	3.77554	0.808864	-4.6677	3.04584e-06	1.61664e-05
Control Low OD	STM1252	8.24084	3.76455	0.878371	-4.28583	1.82057e-05	8.11621e-05
Control Low OD	ybjZ	113.171	3.76218	0.31388	-11.986	4.20507e-33	1.83397e-31
Control Low OD	ybjE	23.9361	3.7599	0.739878	-5.08178	3.73913e-07	2.34228e-06
Control Low OD	yicF	6.28452	3.75501	1.17141	-3.20554	0.00134811	0.00393951
Control Low OD	mdlB	17.7629	3.7482	0.581219	-6.44887	1.12688e-10	1.14495e-09
Control Low OD	yegO	8.3961	3.74509	0.807982	-4.63512	3.56725e-06	1.85923e-05
Control Low OD	STM2508	3.80404	3.74375	1.37991	-2.71303	0.00666709	0.016205
Control Low OD	yccR	7.80022	3.74066	1.04659	-3.57415	0.000351364	0.00118791
Control Low OD	STM3678	6.12441	3.73919	1.18895	-3.14494	0.00166119	0.00472885
Control Low OD	PSLT002	4.25427	3.73624	1.05845	-3.52991	0.000415703	0.00137566
Control Low OD	nupG	7.07739	3.72713	0.893129	-4.17312	3.00459e-05	0.000129635
Control Low OD	yqgA	5.25958	3.72563	0.997346	-3.73554	0.00018731	0.000672309
Control Low OD	flgJ	8.10506	3.71362	1.11511	-3.33027	0.000867623	0.00264579
Control Low OD	ttrR	4.49104	3.71221	1.26356	-2.93791	0.00330437	0.00866485
Control Low OD	dinP	8.778	3.70795	0.845804	-4.38393	1.16555e-05	5.44828e-05
Control Low OD	STM2361	6.41233	3.68185	0.922587	-3.99079	6.58536e-05	0.000263358
Control Low OD	STM3118	5.26972	3.67845	0.936106	-3.92952	8.51146e-05	0.000329276
Control Low OD	kdpE	15.3242	3.67355	0.604043	-6.08161	1.18985e-09	1.07856e-08
Control Low OD	araJ	11.0787	3.67111	0.849314	-4.32244	1.54315e-05	6.97357e-05
Control Low OD	STM2780	16.3556	3.67012	0.684822	-5.35923	8.35771e-08	5.88093e-07
Control Low OD	STM0539	3.80044	3.66746	1.07434	-3.41368	0.000640915	0.00201424
Control Low OD	ptsA	7.08043	3.66559	0.894453	-4.09813	4.16495e-05	0.000174565
Control Low OD	STM4272	4.32687	3.66451	1.10713	-3.30993	0.000933201	0.00282527
Control Low OD	STM3411	4.62541	3.65538	1.10188	-3.31741	0.000908574	0.00275613
Control Low OD	STM4267	5.76524	3.64834	0.963663	-3.78591	0.00015315	0.000563256
Control Low OD	ydfI	6.40589	3.6365	0.993541	-3.66014	0.000252079	0.000879517
Control Low OD	nanT	10.5919	3.62907	0.777873	-4.66538	3.08049e-06	1.63316e-05
Control Low OD	gudD	5.97283	3.62715	0.884024	-4.10299	4.0784e-05	0.000171248
Control Low OD	STM3863	5.31254	3.62264	0.927242	-3.9069	9.34894e-05	0.000359868
Control Low OD	mviM	18.9197	3.62029	0.678807	-5.33332	9.64349e-08	6.67393e-07
Control Low OD	dinG	80.6358	3.58817	0.337034	-10.6463	1.814e-26	5.17662e-25
Control Low OD	STM1910	4.50065	3.58766	1.15205	-3.11416	0.00184472	0.0051824
Control Low OD	yafC	5.28762	3.58563	1.01803	-3.52213	0.000428091	0.00140959
Control Low OD	STM0038	3.976	3.58299	1.28229	-2.79421	0.0052027	0.0130082
Control Low OD	STM0867	47.8079	3.57826	0.670206	-5.33905	9.34369e-08	6.51521e-07
Control Low OD	STM2789	4.59636	3.56977	1.13946	-3.13285	0.00173119	0.00491
Control Low OD	uhpA	5.99191	3.56493	0.895256	-3.98202	6.83317e-05	0.000271857
Control Low OD	cydC	63.862	3.56441	0.53844	-6.6199	3.59447e-11	3.83769e-10
Control Low OD	ydiR	5.11734	3.54874	1.09235	-3.24871	0.00115931	0.00344218
Control Low OD	ybhB	18.7843	3.54732	0.560702	-6.32657	2.50666e-10	2.44479e-09
Control Low OD	flgC	7.28603	3.54598	1.03363	-3.43059	0.000602275	0.00190837
Control Low OD	mukF	45.3541	3.53781	0.363879	-9.72251	2.41749e-22	5.47846e-21
Control Low OD	ycdC	4.8046	3.537	0.974304	-3.63028	0.000283116	0.000976021
Control Low OD	flhB	4.833	3.53567	1.25487	-2.81755	0.00483912	0.0122114
Control Low OD	STM3136	8.04842	3.52144	1.03876	-3.39005	0.0006988	0.00217986
Control Low OD	STM0948	9.15086	3.52023	1.05789	-3.32762	0.000875927	0.00266915
Control Low OD	yegB	5.84439	3.51467	0.908787	-3.86743	0.00010999	0.000417473
Control Low OD	caiA	7.18167	3.51234	0.819878	-4.28399	1.83575e-05	8.17599e-05
Control Low OD	yjjU	13.4496	3.51185	0.632671	-5.55082	2.84327e-08	2.15837e-07
Control Low OD	STM1618	6.52138	3.50815	0.835197	-4.20039	2.66456e-05	0.000115991
Control Low OD	orf70	6.31353	3.50399	1.11712	-3.13663	0.00170903	0.0048531
Control Low OD	cof	11.4499	3.49326	0.759663	-4.59844	4.25668e-06	2.18167e-05
Control Low OD	yjaB	4.61663	3.48206	1.1456	-3.03952	0.00236955	0.00645638
Control Low OD	moaE	29.1505	3.47612	0.569593	-6.10282	1.04211e-09	9.46495e-09
Control Low OD	hutI	38.5026	3.47521	0.509234	-6.82438	8.83052e-12	1.01551e-10
Control Low OD	pgtA	6.01816	3.47181	0.86052	-4.03455	5.47071e-05	0.000223617
Control Low OD	STM0458	6.38939	3.47117	1.18798	-2.92191	0.00347892	0.00909675
Control Low OD	dpiA	9.97206	3.46572	0.793713	-4.36647	1.26273e-05	5.84928e-05
Control Low OD	yhjC	6.541	3.45378	0.894532	-3.86099	0.000112927	0.000427218
Control Low OD	yegN	7.85069	3.45363	0.958319	-3.60384	0.000313552	0.00106899
Control Low OD	ybaN	5.83257	3.45246	0.896267	-3.85204	0.000117139	0.000440629
Control Low OD	cobC	12.3064	3.44994	0.742202	-4.64825	3.34756e-06	1.75263e-05
Control Low OD	ybiB	51.9108	3.4403	0.525039	-6.55247	5.65943e-11	5.90599e-10
Control Low OD	scsD	6.50299	3.43689	0.883884	-3.88839	0.000100911	0.000386503
Control Low OD	STM1624	4.00882	3.43351	1.3345	-2.57288	0.0100855	0.0231392
Control Low OD	lpxO	6.98726	3.42803	0.858831	-3.99151	6.56546e-05	0.000263017
Control Low OD	uvrB	94.9341	3.42493	0.334774	-10.2306	1.44684e-24	3.69543e-23
Control Low OD	pipD	14.9632	3.41894	0.774204	-4.41608	1.00509e-05	4.76078e-05
Control Low OD	ybiH	21.3238	3.41693	0.638806	-5.34893	8.84748e-08	6.19726e-07
Control Low OD	STM0212	13.94	3.41403	0.655725	-5.2065	1.9244e-07	1.24427e-06
Control Low OD	tus	5.88071	3.41352	0.946144	-3.60782	0.000308777	0.00105504
Control Low OD	sinR	4.05099	3.40957	1.29456	-2.63376	0.00844445	0.0199747
Control Low OD	alkA	4.32113	3.39918	1.31219	-2.59047	0.00958459	0.0221548
Control Low OD	yccS	31.3133	3.39638	0.673636	-5.04186	4.61035e-07	2.86089e-06
Control Low OD	aidB	7.34651	3.3954	0.878049	-3.86698	0.000110192	0.000417708
Control Low OD	mesJ	9.85225	3.39012	0.794009	-4.26962	1.95805e-05	8.654e-05
Control Low OD	invI	4.52815	3.38955	1.30432	-2.59871	0.00935744	0.0216731
Control Low OD	yfbK	4.6754	3.38156	1.39404	-2.42573	0.0152776	0.0330193
Control Low OD	modE	31.1617	3.37489	0.567347	-5.94854	2.70541e-09	2.35096e-08
Control Low OD	phoH	11.3869	3.37155	0.725185	-4.64923	3.33179e-06	1.74636e-05
Control Low OD	yhgE	8.44102	3.37092	0.962529	-3.50215	0.000461519	0.0015045
Control Low OD	STM1619	4.36689	3.36967	1.01506	-3.31968	0.000901203	0.00273556
Control Low OD	moaD	10.9217	3.36678	0.725903	-4.63806	3.51698e-06	1.83613e-05
Control Low OD	mgtB	15.9167	3.35503	0.638724	-5.25271	1.49878e-07	9.98393e-07
Control Low OD	ubiA	9.11396	3.35221	0.888552	-3.77267	0.000161511	0.000587529
Control Low OD	yhjG	9.27392	3.34973	0.768145	-4.36081	1.29582e-05	5.97266e-05
Control Low OD	STM0538	4.71846	3.32878	1.00403	-3.31541	0.000915092	0.00277408
Control Low OD	STM1627	5.71595	3.32848	1.06785	-3.11698	0.00182713	0.00514424
Control Low OD	STM1643	5.52812	3.32806	1.02017	-3.26224	0.00110535	0.00330534
Control Low OD	dinF	17.069	3.32685	0.604913	-5.49971	3.8041e-08	2.81919e-07
Control Low OD	STM3529	5.59178	3.31104	0.991803	-3.33841	0.000842595	0.0025831
Control Low OD	ugpC	8.41745	3.30973	0.829532	-3.98988	6.61062e-05	0.000264139
Control Low OD	srfB	9.31479	3.30656	1.02498	-3.22598	0.00125542	0.00369434
Control Low OD	traN	9.9486	3.3009	0.727521	-4.53719	5.7009e-06	2.85849e-05
Control Low OD	yliA	114.178	3.29655	0.426202	-7.73471	1.03641e-14	1.52105e-13
Control Low OD	STM3126	4.92492	3.29445	0.960818	-3.4288	0.000606258	0.00191968
Control Low OD	ydhC	5.91537	3.28653	1.01007	-3.25374	0.00113895	0.00339263
Control Low OD	ycjX	15.5321	3.28482	0.561465	-5.85045	4.90255e-09	4.08369e-08
Control Low OD	torS	14.6808	3.2828	0.677176	-4.84778	1.24851e-06	7.1789e-06
Control Low OD	STM4420	5.05402	3.28077	0.979144	-3.35065	0.000806217	0.00248145
Control Low OD	STM0692	13.7267	3.27517	0.647698	-5.05663	4.26734e-07	2.66234e-06
Control Low OD	moeB	34.6634	3.2715	0.389937	-8.38983	4.86837e-17	8.15452e-16
Control Low OD	mviN	36.8317	3.261	0.481337	-6.77487	1.24516e-11	1.404e-10
Control Low OD	yfaW	4.08618	3.26009	1.24353	-2.62164	0.00875082	0.0205773
Control Low OD	helD	46.84	3.25839	0.376586	-8.65244	5.04092e-18	8.99775e-17
Control Low OD	deoR	50.9356	3.25564	0.340014	-9.57502	1.01842e-21	2.22082e-20
Control Low OD	STM2008	6.4217	3.25079	0.8795	-3.69618	0.000218868	0.000772978
Control Low OD	STM1147	11.1461	3.23818	0.739832	-4.37691	1.20376e-05	5.59855e-05
Control Low OD	ybdF	5.75478	3.23386	0.98112	-3.29609	0.000980414	0.00295659
Control Low OD	ybbA	19.555	3.23335	0.615238	-5.25544	1.47669e-07	9.85098e-07
Control Low OD	yojI	6.12666	3.23109	0.855294	-3.77776	0.000158246	0.000579234
Control Low OD	yehZ	7.32589	3.22229	0.853274	-3.77639	0.00015912	0.00058197
Control Low OD	STM1548	5.40387	3.22223	0.975533	-3.30304	0.000956413	0.00288987
Control Low OD	ydgI	7.13917	3.21891	0.791378	-4.06748	4.75252e-05	0.000197225
Control Low OD	moaC	25.5768	3.21642	0.449048	-7.16276	7.9068e-13	9.87922e-12
Control Low OD	galK	53.5596	3.20888	0.352657	-9.09915	9.10453e-20	1.81423e-18
Control Low OD	STM0859	8.47684	3.20695	0.888862	-3.60794	0.000308643	0.00105504
Control Low OD	STM3820	5.09632	3.20216	0.972622	-3.29229	0.000993743	0.00298899
Control Low OD	ylaB	9.35636	3.19304	0.690598	-4.62358	3.77177e-06	1.95043e-05
Control Low OD	yeaM	4.59841	3.18979	1.12296	-2.84052	0.00450399	0.0114218
Control Low OD	yfcY	7.13442	3.18609	0.793101	-4.01726	5.88792e-05	0.000238144
Control Low OD	ycjF	8.31711	3.18465	0.781416	-4.07548	4.59193e-05	0.000191248
Control Low OD	ydjM	5.27232	3.18163	1.10557	-2.87781	0.00400442	0.0102847
Control Low OD	ybdM	6.83813	3.17961	0.913968	-3.47891	0.000503456	0.00163211
Control Low OD	STM0870	104.642	3.17523	0.370238	-8.5762	9.80629e-18	1.71074e-16
Control Low OD	rcK	4.61093	3.17394	1.04722	-3.03084	0.00243876	0.00661255
Control Low OD	pqiA	29.4704	3.16079	0.48014	-6.58304	4.60916e-11	4.876e-10
Control Low OD	ygaE	3.90907	3.15497	1.20047	-2.62812	0.00858591	0.0202307
Control Low OD	talC	6.49322	3.15419	0.834086	-3.78161	0.000155816	0.000571697
Control Low OD	fhuF	4.26893	3.15324	1.0095	-3.12356	0.00178678	0.00503676
Control Low OD	ybgL	23.531	3.15042	0.552386	-5.70328	1.1752e-08	9.38336e-08
Control Low OD	ytfF	4.91211	3.13816	1.22533	-2.56107	0.0104351	0.0237994
Control Low OD	yhaN	7.47778	3.12818	0.907652	-3.44645	0.000568003	0.0018122
Control Low OD	melR	5.10133	3.12808	1.28417	-2.43588	0.0148556	0.032243
Control Low OD	mgtA	19.6151	3.12338	0.786395	-3.97178	7.1339e-05	0.00028164
Control Low OD	STM1484	7.20105	3.1216	0.870797	-3.58476	0.000337385	0.00114518
Control Low OD	aldB	7.0244	3.12097	0.891372	-3.5013	0.000462986	0.00150731
Control Low OD	yliJ	43.4745	3.11713	0.594621	-5.24221	1.58669e-07	1.04939e-06
Control Low OD	ybjP	62.859	3.11625	0.353294	-8.82055	1.13896e-18	2.12895e-17
Control Low OD	yjeM	5.50085	3.11521	0.999762	-3.11595	0.00183354	0.00515601
Control Low OD	cydD	90.2506	3.10908	0.308155	-10.0893	6.15856e-24	1.53897e-22
Control Low OD	STM2359	3.76918	3.10446	1.18895	-2.61108	0.00902556	0.0211481
Control Low OD	nadD	12.009	3.10128	0.760682	-4.07697	4.56267e-05	0.0001902
Control Low OD	modA	20.4666	3.09725	0.82552	-3.75188	0.000175514	0.000632425
Control Low OD	STM3388	8.24159	3.08929	0.858066	-3.60029	0.000317861	0.00108288
Control Low OD	ybjY	70.4789	3.089	0.435397	-7.09466	1.29666e-12	1.59852e-11
Control Low OD	pflC	6.5557	3.08423	1.25549	-2.4566	0.014026	0.0306437
Control Low OD	galE	48.1881	3.08238	0.425456	-7.24489	4.32792e-13	5.51184e-12
Control Low OD	yhjO	9.46945	3.07898	0.767166	-4.01345	5.98376e-05	0.000241176
Control Low OD	STM2528	6.87636	3.07615	0.851284	-3.61354	0.000302044	0.00103433
Control Low OD	ybbP	26.7062	3.07574	0.621988	-4.94501	7.61403e-07	4.48403e-06
Control Low OD	STM1733	4.94605	3.06463	1.05773	-2.89737	0.00376301	0.00974043
Control Low OD	caiD	5.827	3.06227	1.0396	-2.94562	0.00322304	0.0084756
Control Low OD	flgD	6.3168	3.06184	1.21234	-2.52557	0.0115509	0.0259601
Control Low OD	yceH	16.4145	3.05652	0.597475	-5.11572	3.12545e-07	1.98202e-06
Control Low OD	STM4307	9.78068	3.05495	0.741613	-4.11933	3.79972e-05	0.000160128
Control Low OD	msyB	7.72118	3.05258	0.824292	-3.70327	0.000212834	0.000753971
Control Low OD	STM3121	7.54876	3.05045	0.978726	-3.11675	0.00182855	0.0051451
Control Low OD	STM0652	31.9859	3.03393	0.414008	-7.32818	2.33302e-13	2.99599e-12
Control Low OD	STM2358	6.73725	3.03345	0.872525	-3.47663	0.000507758	0.00164211
Control Low OD	ybeF	15.1611	3.03242	0.934372	-3.2454	0.00117284	0.00347789
Control Low OD	yraR	3.93292	3.02911	1.19886	-2.52666	0.0115153	0.0258927
Control Low OD	sopB	16.9176	3.02641	0.615089	-4.92029	8.64181e-07	5.05071e-06
Control Low OD	agp	14.3877	3.02323	0.760462	-3.97552	7.02246e-05	0.000277715
Control Low OD	gntU	6.39338	3.02305	1.06065	-2.85019	0.00436934	0.0111115
Control Low OD	STM3770	4.44158	3.01602	1.05015	-2.872	0.00407887	0.0104411
Control Low OD	yejB	12.0479	3.00809	0.664514	-4.52676	5.98956e-06	2.99025e-05
Control Low OD	napH	10.7834	3.00775	0.850961	-3.53454	0.000408489	0.00135567
Control Low OD	yjbH	7.62073	2.99456	0.77788	-3.84964	0.00011829	0.000444599
Control Low OD	hemH	15.0176	2.99048	0.70112	-4.2653	1.99638e-05	8.80655e-05
Control Low OD	STM1082	9.97129	2.98214	0.739692	-4.03159	5.54006e-05	0.000226252
Control Low OD	glpC	8.09421	2.9821	0.788822	-3.78044	0.000156549	0.00057393
Control Low OD	STM3122	7.62249	2.98042	0.937763	-3.17822	0.00148181	0.0042735
Control Low OD	STM3135	7.57544	2.98027	0.940394	-3.16917	0.00152873	0.00438544
Control Low OD	yneH	8.34055	2.97922	0.734194	-4.05781	4.95349e-05	0.000205013
Control Low OD	STM2763	11.713	2.97749	0.696321	-4.27603	1.90257e-05	8.42491e-05
Control Low OD	STM1555	6.24417	2.97288	0.835207	-3.55946	0.000371619	0.00124945
Control Low OD	lasT	5.05132	2.97018	0.953788	-3.11408	0.00184517	0.0051824
Control Low OD	STM0233	11.6019	2.96935	0.709466	-4.18533	2.84751e-05	0.00012311
Control Low OD	otsA	3.98888	2.96487	1.00787	-2.94173	0.00326379	0.00857302
Control Low OD	STM1133	6.0175	2.96417	0.915481	-3.23783	0.00120444	0.00356245
Control Low OD	trg	9.9564	2.96043	0.752776	-3.93268	8.40024e-05	0.000325856
Control Low OD	hpaR	5.92159	2.95888	1.15795	-2.55527	0.0106106	0.0240927
Control Low OD	ggt	9.63203	2.95803	0.727914	-4.06371	4.82988e-05	0.000200256
Control Low OD	STM0613	16.2178	2.95595	0.687724	-4.29816	1.72219e-05	7.72231e-05
Control Low OD	nei	25.7958	2.94075	0.466937	-6.29795	3.01601e-10	2.91695e-09
Control Low OD	setB	10.7762	2.93871	1.13971	-2.57848	0.00992347	0.0228013
Control Low OD	ydeD	5.00027	2.93674	0.941317	-3.11982	0.00180964	0.0050981
Control Low OD	nrfA	4.8337	2.9356	1.08426	-2.70747	0.00677978	0.0164616
Control Low OD	polB	20.6528	2.92678	0.52248	-5.60171	2.1225e-08	1.64361e-07
Control Low OD	dsdA	12.6692	2.92373	0.636867	-4.5908	4.41541e-06	2.25303e-05
Control Low OD	fliH	5.76202	2.92269	1.29813	-2.25147	0.024356	0.0494718
Control Low OD	STM2812	9.87447	2.91902	0.743458	-3.92628	8.62703e-05	0.000333189
Control Low OD	envE	9.5939	2.91183	0.842071	-3.45794	0.000544329	0.00174147
Control Low OD	pdxK	5.88434	2.90925	0.996352	-2.9199	0.00350144	0.00913496
Control Low OD	ybhQ	11.1036	2.90818	0.672555	-4.32408	1.5317e-05	6.92862e-05
Control Low OD	STM1987	5.61657	2.90454	0.905621	-3.20724	0.00134017	0.00391878
Control Low OD	mtlD	14.6036	2.90295	0.787181	-3.68778	0.00022622	0.000795902
Control Low OD	yceA	12.5299	2.89448	0.746235	-3.87878	0.000104983	0.000400114
Control Low OD	STM1675	7.48289	2.89387	0.799332	-3.62037	0.000294187	0.00101193
Control Low OD	yggA	6.29004	2.89287	0.836397	-3.45872	0.000542746	0.00174147
Control Low OD	baeS	7.62494	2.89223	0.854146	-3.38611	0.000708921	0.00220994
Control Low OD	ydeE	5.59528	2.88336	0.878526	-3.28205	0.00103056	0.00309369
Control Low OD	ybfF	19.1766	2.88219	0.523962	-5.50076	3.78159e-08	2.81091e-07
Control Low OD	traI	40.2983	2.88011	0.3497	-8.23593	1.78161e-16	2.88638e-15
Control Low OD	yahN	6.95345	2.87887	0.990823	-2.90553	0.00366631	0.00952747
Control Low OD	rtcA	9.02906	2.87719	0.709238	-4.05674	4.97626e-05	0.000205587
Control Low OD	yabI	9.28396	2.86703	0.975867	-2.93793	0.00330409	0.00866485
Control Low OD	STnc1040	18.1545	2.86539	0.771037	-3.71627	0.000202183	0.000718993
Control Low OD	STM1760	5.24358	2.86258	0.940382	-3.04406	0.00233409	0.00640478
Control Low OD	yeaH	12.3017	2.85698	0.829362	-3.44479	0.000571502	0.00182085
Control Low OD	STM2636	10.8625	2.84278	0.689173	-4.12491	3.70881e-05	0.000156726
Control Low OD	STM1606	3.9723	2.83544	1.10869	-2.55747	0.0105437	0.0239762
Control Low OD	STM2503	5.58287	2.83496	0.976952	-2.90184	0.0037098	0.00962964
Control Low OD	mrdB	22.6254	2.83002	0.506622	-5.58607	2.32271e-08	1.79563e-07
Control Low OD	ymdC	23.6107	2.82901	0.460753	-6.13998	8.25326e-10	7.60056e-09
Control Low OD	STM0716	8.46338	2.81671	0.752233	-3.74446	0.000180781	0.000650897
Control Low OD	STM2404	8.0432	2.81427	0.831881	-3.38302	0.000716931	0.0022334
Control Low OD	yjiN	6.30605	2.81073	0.950515	-2.95706	0.00310588	0.00821894
Control Low OD	yafS	6.82033	2.80976	0.878224	-3.19936	0.00137733	0.00401981
Control Low OD	citT	16.6488	2.79966	0.949756	-2.94777	0.00320073	0.00842651
Control Low OD	STM0409	8.22539	2.79958	0.818154	-3.42183	0.000622023	0.00196154
Control Low OD	narG	5.77919	2.79801	0.902031	-3.1019	0.00192285	0.00537121
Control Low OD	STM4262	5.73673	2.79766	0.997099	-2.8058	0.00501916	0.0126312
Control Low OD	lldP	6.48249	2.78656	1.0995	-2.53438	0.0112645	0.0253657
Control Low OD	STM0149	8.17362	2.78532	0.83348	-3.3418	0.000832376	0.00255347
Control Low OD	moeA	67.9206	2.78358	0.454086	-6.13007	8.7839e-10	8.04118e-09
Control Low OD	kdgK	8.04403	2.77726	0.742964	-3.73809	0.000185425	0.000666059
Control Low OD	ybgK	29.1815	2.77069	0.522301	-5.30478	1.12808e-07	7.62443e-07
Control Low OD	blc	4.53278	2.7619	0.990261	-2.78907	0.00528599	0.0132006
Control Low OD	rtcB	5.94764	2.76021	1.10912	-2.48865	0.0128229	0.0283366
Control Low OD	IsrL	4.20142	2.74944	1.18543	-2.31937	0.020375	0.0423878
Control Low OD	STM1623	4.41454	2.74212	1.08957	-2.51671	0.0118456	0.0264763
Control Low OD	pdgL	7.19993	2.74002	1.03326	-2.65183	0.00800578	0.0190189
Control Low OD	ybdG	20.835	2.73246	0.586019	-4.66274	3.12025e-06	1.65234e-05
Control Low OD	livM	7.75539	2.73096	0.894303	-3.05373	0.00226016	0.00623432
Control Low OD	ycgB	4.39777	2.72411	1.14268	-2.38396	0.0171273	0.0365388
Control Low OD	yhbP	10.6685	2.71597	0.673023	-4.03548	5.44902e-05	0.000222928
Control Low OD	fhuA	9.67105	2.71113	0.985686	-2.7505	0.00595047	0.0147107
Control Low OD	ybhE	38.2451	2.71034	0.509977	-5.31463	1.06875e-07	7.2766e-07
Control Low OD	yedA	5.35072	2.70712	1.09761	-2.46639	0.0136484	0.0299177
Control Low OD	STM4242	6.50552	2.70084	0.889731	-3.03557	0.00240084	0.00651738
Control Low OD	STM3528	7.46708	2.70055	0.734328	-3.67758	0.000235459	0.000825268
Control Low OD	malS	13.4372	2.69407	0.596693	-4.515	6.33182e-06	3.14752e-05
Control Low OD	galS	8.64646	2.6872	0.871501	-3.08342	0.00204638	0.00568192
Control Low OD	livF	8.76163	2.67518	0.793972	-3.36936	0.000753433	0.00233344
Control Low OD	STM4155	6.9109	2.67139	0.775193	-3.44609	0.000568761	0.00181337
Control Low OD	STM0860	11.5159	2.66852	0.716304	-3.72539	0.000195011	0.000695628
Control Low OD	STM3754	5.14212	2.66599	0.876813	-3.04054	0.00236154	0.00645638
Control Low OD	STM4510	6.32352	2.66371	0.860596	-3.09519	0.00196686	0.00548421
Control Low OD	invJ	11.0014	2.662	0.719208	-3.70129	0.000214505	0.000758728
Control Low OD	yejE	9.83536	2.6613	0.806797	-3.29859	0.000971705	0.00293224
Control Low OD	phoR	14.9336	2.65889	0.556009	-4.7821	1.73471e-06	9.7443e-06
Control Low OD	asrA	4.47532	2.64858	1.04962	-2.52337	0.0116235	0.0260852
Control Low OD	metR	11.8168	2.64275	0.704144	-3.75313	0.000174638	0.00063025
Control Low OD	ycdY	13.7984	2.64187	0.604749	-4.36854	1.25081e-05	5.79989e-05
Control Low OD	xylB	4.27462	2.63998	1.15265	-2.29036	0.0220003	0.0453418
Control Low OD	yccF	10.3992	2.63869	0.698434	-3.778	0.000158091	0.000579126
Control Low OD	nifJ	9.16501	2.63732	0.729785	-3.61383	0.000301712	0.00103433
Control Low OD	STM3657	4.59346	2.63493	1.15262	-2.28604	0.022252	0.0457814
Control Low OD	recN	9.71246	2.62039	0.747208	-3.50691	0.000453335	0.00148006
Control Low OD	ribH	14.5557	2.61859	0.675392	-3.87715	0.000105689	0.000402468
Control Low OD	STM2527	6.07077	2.61794	0.968355	-2.70349	0.0068615	0.0166251
Control Low OD	yliB	64.9645	2.61613	0.418236	-6.25515	3.97131e-10	3.79326e-09
Control Low OD	ybjR	72.3484	2.61222	0.310966	-8.40031	4.45287e-17	7.54052e-16
Control Low OD	ybjM	35.0252	2.61051	0.542832	-4.80907	1.51637e-06	8.6226e-06
Control Low OD	STM2940	4.1086	2.6028	1.08615	-2.39636	0.0165588	0.0354568
Control Low OD	yqjG	5.20165	2.60086	0.876025	-2.96893	0.00298835	0.00795802
Control Low OD	yceL	21.6685	2.5924	0.648034	-4.00041	6.32338e-05	0.000253979
Control Low OD	orf242	8.45738	2.58617	0.81737	-3.16402	0.00155608	0.00444913
Control Low OD	gcd	12.253	2.58612	0.623602	-4.14707	3.36756e-05	0.000143751
Control Low OD	STM1557	4.75595	2.58343	1.02838	-2.51213	0.0120005	0.0267479
Control Low OD	yjfP	8.43723	2.58157	0.787834	-3.2768	0.00104993	0.00314773
Control Low OD	pabC	13.0693	2.58145	0.621376	-4.15441	3.26121e-05	0.000139727
Control Low OD	ampG	17.6273	2.58058	0.577055	-4.47197	7.75012e-06	3.77145e-05
Control Low OD	livK	22.0752	2.57899	0.61436	-4.19784	2.69473e-05	0.000116864
Control Low OD	yegS	6.86734	2.57152	0.971336	-2.64741	0.00811111	0.0192592
Control Low OD	ygbI	4.151	2.56354	1.01704	-2.5206	0.0117156	0.0262536
Control Low OD	ltaA	66.7317	2.55852	0.39885	-6.41474	1.41067e-10	1.41159e-09
Control Low OD	ygjP	5.74561	2.55513	0.881865	-2.89742	0.0037625	0.00974043
Control Low OD	STM3773	17.3107	2.5545	0.648249	-3.94062	8.12724e-05	0.000316531
Control Low OD	smtA	29.876	2.54769	0.469637	-5.42481	5.80174e-08	4.1778e-07
Control Low OD	STM0930	48.2163	2.54731	0.369582	-6.8924	5.48596e-12	6.43695e-11
Control Low OD	nhaR	6.5	2.53642	0.819372	-3.09557	0.00196436	0.00548054
Control Low OD	ydiA	7.11634	2.53619	0.865821	-2.92923	0.00339801	0.00890029
Control Low OD	sdiA	5.04188	2.53526	1.10005	-2.30468	0.0211847	0.0438768
Control Low OD	tolR	22.9056	2.53434	0.459418	-5.51642	3.45974e-08	2.58391e-07
Control Low OD	yfiP	7.20259	2.5335	0.807951	-3.13571	0.00171438	0.00486529
Control Low OD	caiB	5.83542	2.53094	0.864473	-2.92773	0.0034145	0.00893842
Control Low OD	ybbM	6.43153	2.52904	0.892288	-2.83434	0.0045921	0.0116325
Control Low OD	STM2406	7.24005	2.52205	0.846806	-2.97831	0.0028984	0.0077408
Control Low OD	ysdA	61.9917	2.51554	0.443123	-5.67683	1.37211e-08	1.08432e-07
Control Low OD	mntH	5.96376	2.51149	0.913469	-2.7494	0.00597043	0.0147472
Control Low OD	acrD	10.3888	2.50514	0.721277	-3.4732	0.000514287	0.00165798
Control Low OD	ygbF	6.29463	2.50156	0.926036	-2.70136	0.00690558	0.0167232
Control Low OD	livH	6.93672	2.49717	0.822548	-3.03589	0.00239826	0.0065142
Control Low OD	pbpC	11.7982	2.49626	0.611933	-4.07929	4.51727e-05	0.000188478
Control Low OD	ygiF	11.0712	2.4791	0.802923	-3.0876	0.00201781	0.00560598
Control Low OD	ycaL	37.4298	2.47817	0.66264	-3.73984	0.000184139	0.000661955
Control Low OD	STM2734	79.1834	2.47032	0.772867	-3.1963	0.00139201	0.00404989
Control Low OD	dadX	7.77594	2.45092	1.04077	-2.35492	0.0185268	0.0390025
Control Low OD	pstC	11.2242	2.44628	0.898847	-2.72158	0.00649713	0.0158335
Control Low OD	cyoB	74.9745	2.4454	0.617714	-3.95879	7.53316e-05	0.000295384
Control Low OD	yieO	10.0834	2.4419	0.759712	-3.21425	0.00130786	0.00383644
Control Low OD	ydiZ	7.66112	2.43716	0.878151	-2.77533	0.00551453	0.013721
Control Low OD	yhjN	10.6382	2.43648	0.633408	-3.84663	0.000119755	0.000449373
Control Low OD	yaeR	4.5654	2.4097	1.01824	-2.36654	0.0179552	0.0380242
Control Low OD	lpxK	44.617	2.40811	0.402537	-5.98233	2.19973e-09	1.92601e-08
Control Low OD	yneI	13.3201	2.39687	0.975303	-2.45757	0.0139882	0.03059
Control Low OD	mgtC	5.93368	2.39654	0.964429	-2.48493	0.0129577	0.0286072
Control Low OD	yhiH	13.2414	2.39182	0.681337	-3.51049	0.000447288	0.00146342
Control Low OD	kdsB	37.762	2.39104	0.550057	-4.3469	1.38076e-05	6.32632e-05
Control Low OD	STM3074	7.32333	2.38393	0.915534	-2.60387	0.0092177	0.021403
Control Low OD	fsr	15.8047	2.37668	0.621697	-3.82289	0.000131894	0.000489363
Control Low OD	yegU	4.76183	2.37617	1.03109	-2.30452	0.0211934	0.0438768
Control Low OD	htrB	17.7074	2.3749	0.520153	-4.56577	4.97654e-06	2.52265e-05
Control Low OD	mrdA	34.818	2.37259	0.58977	-4.0229	5.74859e-05	0.000233458
Control Low OD	mdlA	7.76831	2.37163	0.742331	-3.19485	0.00139905	0.00406781
Control Low OD	STM1251	11.4951	2.37083	0.946748	-2.50418	0.0122736	0.0272523
Control Low OD	ydcZ	6.29932	2.36931	0.930325	-2.54676	0.0108729	0.0245556
Control Low OD	STM3137	8.20158	2.36905	0.937382	-2.52731	0.0114942	0.0258577
Control Low OD	invC	5.18362	2.36465	0.922319	-2.56381	0.010353	0.0236355
Control Low OD	ydhH	8.63965	2.36289	0.815198	-2.89855	0.00374898	0.009715
Control Low OD	tolA	48.5724	2.3531	0.492601	-4.7769	1.78021e-06	9.97564e-06
Control Low OD	ybeL	24.2877	2.34376	0.855872	-2.73845	0.00617294	0.0151876
Control Low OD	ybjG	31.0463	2.33625	0.451718	-5.17192	2.31701e-07	1.48771e-06
Control Low OD	mdoC	14.2147	2.33121	0.901206	-2.58677	0.00968799	0.022338
Control Low OD	scsA	12.3527	2.31488	0.729684	-3.17245	0.00151161	0.004354
Control Low OD	yjiO	10.9963	2.30589	0.698371	-3.30182	0.000960609	0.00290065
Control Low OD	galM	52.6179	2.29829	0.411981	-5.57863	2.42419e-08	1.86164e-07
Control Low OD	ilvI	7.29517	2.29608	0.81169	-2.82876	0.00467289	0.0118112
Control Low OD	malZ	11.8334	2.295	0.76523	-2.9991	0.00270779	0.00727796
Control Low OD	copR	8.99389	2.29464	0.791456	-2.89927	0.00374034	0.00969804
Control Low OD	STM3012	10.2133	2.28803	0.70162	-3.26106	0.00110996	0.00331483
Control Low OD	yadG	14.0337	2.27717	0.59685	-3.81532	0.000136008	0.00050382
Control Low OD	moaB	23.8149	2.27703	0.499528	-4.55836	5.15543e-06	2.60761e-05
Control Low OD	yfaZ	5.41263	2.27354	0.898884	-2.52929	0.0114294	0.0257244
Control Low OD	nemA	10.9366	2.27156	0.663763	-3.42225	0.000621054	0.00196035
Control Low OD	rarD	10.3566	2.26632	0.647152	-3.50199	0.000461798	0.0015045
Control Low OD	yhdN	4.31081	2.26174	0.949822	-2.38122	0.0172553	0.036744
Control Low OD	yhhS	10.3738	2.2589	0.63624	-3.55039	0.000384663	0.00128676
Control Low OD	srgC	4.21192	2.25729	0.991949	-2.27562	0.022869	0.0468009
Control Low OD	miaE	7.30926	2.25041	0.845404	-2.66194	0.00776919	0.0185139
Control Low OD	ampH	17.8081	2.24888	0.53996	-4.1649	3.1149e-05	0.000133831
Control Low OD	STM1558	5.53272	2.24823	0.925802	-2.42842	0.015165	0.0328219
Control Low OD	yajR	10.1814	2.24803	0.704167	-3.19247	0.00141061	0.00409882
Control Low OD	yfeZ	5.00808	2.24285	0.962489	-2.33026	0.0197924	0.0413094
Control Low OD	yhjL	16.9611	2.24223	0.64554	-3.47342	0.000513864	0.00165798
Control Low OD	nagC	21.3484	2.22864	0.497272	-4.48174	7.40381e-06	3.62583e-05
Control Low OD	fumC	10.7856	2.22194	0.812821	-2.73361	0.00626436	0.0153798
Control Low OD	cyoC	16.4916	2.21935	0.773014	-2.87103	0.00409132	0.0104628
Control Low OD	STM4270	5.29153	2.217	0.906417	-2.4459	0.0144491	0.0314938
Control Low OD	torT	10.0716	2.21054	0.800557	-2.76125	0.005758	0.014296
Control Low OD	ushA	28.672	2.20554	0.431831	-5.10742	3.26593e-07	2.06084e-06
Control Low OD	PSLT032	10.8172	2.18936	0.714055	-3.06609	0.0021688	0.00599662
Control Low OD	apbA	14.5757	2.18339	0.558886	-3.90668	9.35739e-05	0.000359894
Control Low OD	bioH	4.92091	2.16941	0.913212	-2.37558	0.0175216	0.0371832
Control Low OD	ydcN	11.4257	2.16774	0.64968	-3.33663	0.000848002	0.00259452
Control Low OD	STM0557	11.6538	2.15572	0.633882	-3.40082	0.000671843	0.00210429
Control Low OD	dgt	5.6782	2.15393	0.896649	-2.4022	0.0162969	0.0349445
Control Low OD	barA	22.4008	2.15144	0.51894	-4.14583	3.38581e-05	0.000144397
Control Low OD	ibpB	13.6192	2.14751	0.802325	-2.67661	0.00743704	0.0178419
Control Low OD	htpG	34.8014	2.13322	0.526956	-4.0482	5.16131e-05	0.000212662
Control Low OD	cyoE	24.3328	2.13105	0.932865	-2.28442	0.022347	0.0459566
Control Low OD	tesB	19.0911	2.12831	0.556052	-3.82754	0.000129428	0.000480985
Control Low OD	ybdD	8.45824	2.127	0.704406	-3.01957	0.00253135	0.00684145
Control Low OD	ylaC	6.26271	2.12008	0.813146	-2.60726	0.0091271	0.021214
Control Low OD	thiL	10.533	2.1199	0.74152	-2.85885	0.00425175	0.0108536
Control Low OD	metA	14.1912	2.11408	0.550832	-3.83797	0.000124057	0.000462884
Control Low OD	pqiB	37.6896	2.11312	0.478812	-4.41326	1.01827e-05	4.81827e-05
Control Low OD	kefB	12.953	2.11277	0.572332	-3.6915	0.000222932	0.00078673
Control Low OD	ycbY	48.3835	2.10481	0.393318	-5.35141	8.72722e-08	6.1223e-07
Control Low OD	ybgJ	22.9085	2.10073	0.602726	-3.48539	0.000491422	0.00159428
Control Low OD	perM	18.3667	2.09588	0.535382	-3.91474	9.05033e-05	0.000348955
Control Low OD	STM4261	42.9049	2.09405	0.36885	-5.67724	1.36886e-08	1.0836e-07
Control Low OD	osmY	7.99366	2.09022	0.721553	-2.89683	0.00376949	0.00974084
Control Low OD	STM1309	9.60275	2.08998	0.787979	-2.65233	0.0079938	0.0190002
Control Low OD	treF	7.5047	2.08324	0.735223	-2.83348	0.00460444	0.0116574
Control Low OD	yajF	9.42064	2.08147	0.69297	-3.0037	0.0026672	0.00717723
Control Low OD	gogB	5.55448	2.07988	0.907339	-2.29228	0.0218892	0.0451758
Control Low OD	ylbA	9.50306	2.07777	0.889408	-2.33613	0.0194844	0.0407032
Control Low OD	sapC	5.95353	2.07703	0.917306	-2.26428	0.0235571	0.0480178
Control Low OD	rstB	6.16154	2.06263	0.82257	-2.50754	0.0121576	0.0270604
Control Low OD	ydbH	15.9726	2.05989	0.676702	-3.04402	0.00233443	0.00640478
Control Low OD	yhhW	7.42397	2.0533	0.838746	-2.44805	0.014363	0.0313208
Control Low OD	yeaJ	11.807	2.05293	0.631647	-3.25012	0.00115358	0.00342738
Control Low OD	ansA	16.0123	2.05155	0.519741	-3.94726	7.90522e-05	0.000308664
Control Low OD	mtlA	9.9236	2.05037	0.704033	-2.91232	0.0035876	0.00933866
Control Low OD	STM1843	7.94363	2.04967	0.725037	-2.82698	0.00469888	0.0118705
Control Low OD	sspH2	7.25525	2.04654	0.790647	-2.58843	0.00964132	0.0222637
Control Low OD	livG	8.21003	2.03247	0.813054	-2.49979	0.0124266	0.0275399
Control Low OD	mukE	25.822	2.01365	0.43875	-4.58951	4.44289e-06	2.26455e-05
Control Low OD	gutQ	7.4692	2.01221	0.789203	-2.54968	0.0107823	0.0243987
Control Low OD	STM1025	28.8874	2.01208	0.541274	-3.71731	0.000201357	0.000716609
Control Low OD	narQ	9.74698	2.01191	0.827178	-2.43226	0.0150049	0.0325058
Control Low OD	envZ	7.44366	2.00681	0.798947	-2.51182	0.0120111	0.0267479
Control Low OD	yejA	16.9354	2.00525	0.582583	-3.44199	0.000577445	0.00183852
Control Low OD	yebS	8.00673	2.00068	0.74453	-2.68717	0.00720595	0.0173415
SPI-2ind Low OD	STM2718	833.494	12.8106	1.13727	-11.2643	1.96823e-29	1.2762e-27
SPI-2ind Low OD	STM0913	354.098	12.3346	1.24215	-9.93002	3.08205e-23	1.25949e-21
SPI-2ind Low OD	STM2711	235.329	11.7382	1.25316	-9.36687	7.47166e-21	2.43857e-19
SPI-2ind Low OD	STM2715	391.27	11.719	1.12736	-10.3951	2.6099e-25	1.26919e-23
SPI-2ind Low OD	STM2713	187.968	11.4444	1.25207	-9.14038	6.2233e-20	1.89149e-18
SPI-2ind Low OD	STM2719	1308.54	11.3509	0.848157	-13.383	7.60232e-41	9.99191e-39
SPI-2ind Low OD	STM0899	173.669	11.3222	1.20936	-9.3622	7.80967e-21	2.53189e-19
SPI-2ind Low OD	STM0919	644.594	11.1459	0.829357	-13.4392	3.56222e-41	4.81197e-39
SPI-2ind Low OD	STM2730	71.7053	10.9846	1.27524	-8.61371	7.07339e-18	1.83946e-16
SPI-2ind Low OD	STM2720	2647.21	10.8336	0.692332	-15.648	3.42874e-55	1.04212e-52
SPI-2ind Low OD	STM2712	286.532	10.689	0.99074	-10.7889	3.88254e-27	2.22127e-25
SPI-2ind Low OD	STM2696	110.541	10.643	1.2524	-8.49806	1.92792e-17	4.83272e-16
SPI-2ind Low OD	STM2714	365.127	10.5953	0.927137	-11.4279	3.03286e-30	2.13751e-28
SPI-2ind Low OD	STM2703	165.407	10.4761	1.11237	-9.41783	4.60507e-21	1.51314e-19
SPI-2ind Low OD	STM2721	1745.04	10.4394	0.643941	-16.2117	4.16663e-59	1.84203e-56
SPI-2ind Low OD	STM2717	235.538	10.384	1.05049	-9.88486	4.84282e-23	1.94633e-21
SPI-2ind Low OD	STM0922	1270.92	10.3134	0.606551	-17.0034	7.74393e-65	4.1843e-62
SPI-2ind Low OD	STM2733	84.9877	10.2774	1.201	-8.55733	1.15509e-17	2.95642e-16
SPI-2ind Low OD	STM0909	608.08	10.2389	0.654508	-15.6436	3.67226e-55	1.05048e-52
SPI-2ind Low OD	STM2722	425.893	10.2162	0.790923	-12.9168	3.61972e-38	4.00061e-36
SPI-2ind Low OD	STM0911	3626.67	10.1242	0.480927	-21.0514	2.22152e-98	1.08033e-94
SPI-2ind Low OD	STM2701	1726.32	10.1121	0.620698	-16.2915	1.13439e-59	5.51655e-57
SPI-2ind Low OD	STM0912	10172.9	10.0632	0.550484	-18.2806	1.18177e-74	1.91564e-71
SPI-2ind Low OD	STM2716	187.327	10.0471	1.06468	-9.43668	3.84795e-21	1.29052e-19
SPI-2ind Low OD	STM2710	342.328	10.026	1.78418	-5.61938	1.91644e-08	1.79569e-07
SPI-2ind Low OD	STM2708	456.125	10.0084	0.785037	-12.749	3.15909e-37	3.33971e-35
SPI-2ind Low OD	STM0925	4756.42	9.95842	0.643831	-15.4674	5.75458e-54	1.47287e-51
SPI-2ind Low OD	STM2706	526.881	9.89934	0.698361	-14.1751	1.30648e-45	2.19084e-43
SPI-2ind Low OD	STM2698	158.707	9.89037	1.0167	-9.72796	2.29136e-22	8.84355e-21
SPI-2ind Low OD	proW	197.56	9.88408	0.925354	-10.6814	1.24374e-26	6.64648e-25
SPI-2ind Low OD	STM0918	5873.14	9.64683	0.59827	-16.1245	1.71542e-58	6.95173e-56
SPI-2ind Low OD	STM0900	471.765	9.61814	0.631337	-15.2346	2.08557e-52	4.61006e-50
SPI-2ind Low OD	STM2699	420.289	9.50866	0.754708	-12.5991	2.13518e-36	2.1632e-34
SPI-2ind Low OD	STM0926	3256.29	9.4928	0.512848	-18.51	1.71554e-76	4.17134e-73
SPI-2ind Low OD	STM2704	108.078	9.37444	0.98961	-9.47286	2.72289e-21	9.39107e-20
SPI-2ind Low OD	STM0923	1131.89	9.35323	0.542958	-17.2264	1.6827e-66	1.169e-63
SPI-2ind Low OD	STM2709	169.418	9.34039	0.927084	-10.075	7.12406e-24	3.09324e-22
SPI-2ind Low OD	proX	292.428	9.33521	0.854521	-10.9245	8.80367e-28	5.28546e-26
SPI-2ind Low OD	STM0898A	151.487	9.32919	0.849415	-10.9831	4.60954e-28	2.80202e-26
SPI-2ind Low OD	STM0894	114.93	9.32004	0.985793	-9.45436	3.25001e-21	1.10523e-19
SPI-2ind Low OD	STM2707	253.248	9.26768	0.772252	-12.0009	3.51659e-33	2.89851e-31
SPI-2ind Low OD	STM2695	197.208	9.23919	0.865391	-10.6763	1.31368e-26	6.94395e-25
SPI-2ind Low OD	proV	131.445	9.23795	0.861736	-10.7202	8.18511e-27	4.5752e-25
SPI-2ind Low OD	STM2731	66.5289	9.2307	1.08442	-8.51213	1.70761e-17	4.32506e-16
SPI-2ind Low OD	STM2700	773.191	9.22561	0.779548	-11.8346	2.58681e-32	1.99677e-30
SPI-2ind Low OD	STM2723	276.036	9.13262	0.77527	-11.7799	4.95372e-32	3.76405e-30
SPI-2ind Low OD	STM2729	235.804	9.11699	0.76804	-11.8705	1.68548e-32	1.34368e-30
SPI-2ind Low OD	9S	20.0419	9.10745	1.37988	-6.60019	4.10621e-11	5.60913e-10
SPI-2ind Low OD	STM0910	2893.65	9.09437	0.631758	-14.3953	5.5356e-47	9.61414e-45
SPI-2ind Low OD	nanH	507.939	9.04046	0.522783	-17.2929	5.31637e-67	4.30891e-64
SPI-2ind Low OD	STM0914	2562.44	9.02817	0.623033	-14.4907	1.38759e-47	2.4992e-45
SPI-2ind Low OD	STM0896	191.408	8.99212	0.720424	-12.4817	9.39431e-36	8.95775e-34
SPI-2ind Low OD	STM0921	1604.22	8.986	0.562962	-15.962	2.35064e-57	8.7932e-55
SPI-2ind Low OD	STM2732	54.6569	8.94444	1.08123	-8.27246	1.31225e-16	3.05334e-15
SPI-2ind Low OD	STM0915	1665.43	8.80478	0.596813	-14.753	2.94329e-49	5.72529e-47
SPI-2ind Low OD	STM1003	15.5946	8.79176	3.73625	-2.3531	0.0186176	0.0425259
SPI-2ind Low OD	STM2705	142.236	8.76341	0.809717	-10.8228	2.68429e-27	1.55401e-25
SPI-2ind Low OD	STM0916	3289.98	8.68583	0.563981	-15.4009	1.61306e-53	3.73538e-51
SPI-2ind Low OD	ybiU	86.2746	8.6504	0.870603	-9.93609	2.89982e-23	1.19507e-21
SPI-2ind Low OD	STM0901	233.913	8.59899	0.639823	-13.4396	3.54217e-41	4.81197e-39
SPI-2ind Low OD	STM0917	1063.48	8.56476	0.681157	-12.5739	2.94034e-36	2.8681e-34
SPI-2ind Low OD	STM0895	120.179	8.48853	0.746346	-11.3735	5.6701e-30	3.88362e-28
SPI-2ind Low OD	thrV	23.8565	8.46956	1.26655	-6.68709	2.27652e-11	3.21823e-10
SPI-2ind Low OD	STM2737	160.771	8.35743	0.68005	-12.2894	1.03225e-34	9.12695e-33
SPI-2ind Low OD	STM0902	234.341	8.35241	0.603661	-13.8363	1.53995e-43	2.26932e-41
SPI-2ind Low OD	STM0906	489.053	8.34766	0.540067	-15.4567	6.7969e-54	1.65267e-51
SPI-2ind Low OD	STM1007	39.2246	8.28515	1.112	-7.45069	9.28499e-14	1.64792e-12
SPI-2ind Low OD	STM1022	86.8992	8.21801	0.783426	-10.4898	9.61969e-26	4.87297e-24
SPI-2ind Low OD	STM0927	639.08	8.20907	0.47962	-17.1158	1.1315e-65	6.87809e-63
SPI-2ind Low OD	STM0907	788.004	8.12772	0.58178	-13.9704	2.36174e-44	3.70488e-42
SPI-2ind Low OD	STM1008	81.1497	8.11303	0.79626	-10.1889	2.22241e-24	1.01005e-22
SPI-2ind Low OD	flgF	66.5887	8.10379	0.948532	-8.54351	1.30207e-17	3.31517e-16
SPI-2ind Low OD	STM0920	1769.97	8.02986	0.449248	-17.874	1.87946e-71	2.28496e-68
SPI-2ind Low OD	STM0884	17.1805	7.96547	1.31244	-6.06919	1.28558e-09	1.42734e-08
SPI-2ind Low OD	STM2697	757.655	7.90249	0.758004	-10.4254	1.89878e-25	9.42223e-24
SPI-2ind Low OD	flgE	106.235	7.89095	0.797341	-9.89658	4.30751e-23	1.74562e-21
SPI-2ind Low OD	STM1530	8.08543	7.88219	1.47461	-5.34528	9.02757e-08	7.59534e-07
SPI-2ind Low OD	STM0929	26.1535	7.85276	1.20983	-6.49082	8.53689e-11	1.119e-09
SPI-2ind Low OD	citX	8.1564	7.84054	1.45189	-5.40021	6.65614e-08	5.68872e-07
SPI-2ind Low OD	STM0575	7.99444	7.82875	1.52168	-5.1448	2.67799e-07	2.07374e-06
SPI-2ind Low OD	STM0897	210.77	7.67828	0.574512	-13.3649	9.70133e-41	1.24151e-38
SPI-2ind Low OD	PSLT068	13.5171	7.66788	1.37134	-5.59152	2.25094e-08	2.09299e-07
SPI-2ind Low OD	STM1129	6.59676	7.63298	1.57315	-4.85203	1.22205e-06	8.4656e-06
SPI-2ind Low OD	STM0903	248.973	7.60829	0.569417	-13.3615	1.01435e-40	1.26481e-38
SPI-2ind Low OD	pflE	22.6362	7.5754	1.3737	-5.51461	3.4956e-08	3.09637e-07
SPI-2ind Low OD	STM2736	297.304	7.53918	0.786117	-9.5904	8.77403e-22	3.23243e-20
SPI-2ind Low OD	STM1002	6.53157	7.52619	1.50714	-4.99369	5.92363e-07	4.35804e-06
SPI-2ind Low OD	flgC	26.5848	7.49478	1.1281	-6.64369	3.05922e-11	4.23846e-10
SPI-2ind Low OD	STM1006	52.9714	7.48883	0.806649	-9.28388	1.63413e-20	5.16024e-19
SPI-2ind Low OD	STM1021	70.2543	7.42498	0.741498	-10.0135	1.32976e-23	5.67247e-22
SPI-2ind Low OD	STM2604	275.734	7.36432	0.735126	-10.0178	1.27343e-23	5.48024e-22
SPI-2ind Low OD	STM0908	751.452	7.35164	0.584687	-12.5736	2.9489e-36	2.8681e-34
SPI-2ind Low OD	fimA	65.1818	7.32759	1.0306	-7.11004	1.16012e-12	1.87431e-11
SPI-2ind Low OD	STM2619	19.2575	7.32599	1.1492	-6.37487	1.83122e-10	2.29517e-09
SPI-2ind Low OD	flgD	56.4055	7.31022	0.837503	-8.72858	2.57879e-18	7.12536e-17
SPI-2ind Low OD	kdgT	5.81272	7.28255	1.60006	-4.55141	5.32878e-06	3.2032e-05
SPI-2ind Low OD	pflF	61.3797	7.22485	0.776607	-9.30309	1.36418e-20	4.36448e-19
SPI-2ind Low OD	STM0520	9.5415	7.0975	1.59454	-4.45112	8.54226e-06	4.93361e-05
SPI-2ind Low OD	flgB	25.6211	7.08645	1.09475	-6.47312	9.60002e-11	1.25161e-09
SPI-2ind Low OD	STM2735	119.744	7.06011	0.895561	-7.88344	3.18482e-15	6.48024e-14
SPI-2ind Low OD	fes	14.599	6.98962	1.15144	-6.07035	1.27633e-09	1.42358e-08
SPI-2ind Low OD	dcoC	8.73883	6.93929	1.54308	-4.49703	6.89082e-06	4.04711e-05
SPI-2ind Low OD	STM2590	37.1156	6.9323	0.876169	-7.91206	2.53168e-15	5.21676e-14
SPI-2ind Low OD	STM0839	12.567	6.89178	1.22502	-5.62582	1.84624e-08	1.73997e-07
SPI-2ind Low OD	STM2694	52.9984	6.88516	0.7282	-9.45503	3.22919e-21	1.10523e-19
SPI-2ind Low OD	STM1040	19.6222	6.87904	1.06478	-6.46051	1.04353e-10	1.34965e-09
SPI-2ind Low OD	ybbY	7.84635	6.84128	1.42454	-4.80244	1.56748e-06	1.0661e-05
SPI-2ind Low OD	STM2728	68.0339	6.8256	0.673704	-10.1314	4.0067e-24	1.78758e-22
SPI-2ind Low OD	fdrA	11.9843	6.81481	1.22596	-5.55876	2.71701e-08	2.48361e-07
SPI-2ind Low OD	flgH	31.7545	6.8088	0.869912	-7.82699	4.99671e-15	9.9586e-14
SPI-2ind Low OD	fliI	23.8248	6.78937	1.01632	-6.68038	2.38325e-11	3.35935e-10
SPI-2ind Low OD	STM2587	34.7461	6.77161	0.863928	-7.83817	4.57167e-15	9.14898e-14
SPI-2ind Low OD	ybeR	19.0887	6.73902	1.05923	-6.36216	1.98934e-10	2.47422e-09
SPI-2ind Low OD	STM1038	65.5398	6.72882	0.709941	-9.478	2.59213e-21	9.00396e-20
SPI-2ind Low OD	aes	12.6026	6.72507	1.18888	-5.65662	1.54381e-08	1.47496e-07
SPI-2ind Low OD	glxK	12.5076	6.71485	1.19271	-5.62989	1.80324e-08	1.70606e-07
SPI-2ind Low OD	flgI	32.2108	6.71122	0.817051	-8.21395	2.14021e-16	4.81844e-15
SPI-2ind Low OD	STM1039	34.097	6.68218	0.881571	-7.57986	3.45936e-14	6.39654e-13
SPI-2ind Low OD	STM1047	32.0217	6.67885	0.842834	-7.92428	2.29464e-15	4.7892e-14
SPI-2ind Low OD	flgG	52.247	6.65804	0.830979	-8.01229	1.12595e-15	2.39104e-14
SPI-2ind Low OD	STM2634	13.4933	6.64616	1.22137	-5.44158	5.28089e-08	4.59409e-07
SPI-2ind Low OD	allD	7.28887	6.64265	1.44678	-4.59133	4.4043e-06	2.6975e-05
SPI-2ind Low OD	prpB	6.92036	6.62895	1.52764	-4.33933	1.42918e-05	7.87103e-05
SPI-2ind Low OD	STM1036	42.2772	6.60822	0.861744	-7.66843	1.74114e-14	3.30748e-13
SPI-2ind Low OD	STM2588	82.8215	6.59126	0.616295	-10.695	1.07443e-26	5.87075e-25
SPI-2ind Low OD	ybiV-2	10.6563	6.57034	1.38035	-4.75992	1.93668e-06	1.28137e-05
SPI-2ind Low OD	STM2633	11.0688	6.56779	1.19693	-5.48718	4.08396e-08	3.59788e-07
SPI-2ind Low OD	STM0809	15.8726	6.55227	1.05814	-6.19226	5.93075e-10	6.9497e-09
SPI-2ind Low OD	hutU	48.1888	6.52152	0.775043	-8.4144	3.94925e-17	9.6996e-16
SPI-2ind Low OD	entA	10.9409	6.49802	1.24248	-5.22989	1.69615e-07	1.36112e-06
SPI-2ind Low OD	glxR	6.2925	6.46185	1.55004	-4.16881	3.06189e-05	0.000157233
SPI-2ind Low OD	STM0574	6.05251	6.38162	1.50277	-4.24657	2.17064e-05	0.000115491
SPI-2ind Low OD	caiT	8.74751	6.37229	1.27933	-4.98096	6.32684e-07	4.64064e-06
SPI-2ind Low OD	STM2617	21.3522	6.35388	0.994704	-6.38771	1.68393e-10	2.127e-09
SPI-2ind Low OD	STM2603	287.512	6.3508	0.624496	-10.1695	2.71364e-24	1.22189e-22
SPI-2ind Low OD	spaS	5.87582	6.34942	1.5271	-4.15784	3.21276e-05	0.000164286
SPI-2ind Low OD	STM2596	27.4545	6.26257	0.957678	-6.53932	6.17973e-11	8.23343e-10
SPI-2ind Low OD	ssbB	8.26806	6.24922	1.31993	-4.7345	2.196e-06	1.43924e-05
SPI-2ind Low OD	allC	13.7806	6.24707	1.10606	-5.64802	1.62304e-08	1.54458e-07
SPI-2ind Low OD	speF	16.475	6.22546	1.09733	-5.67326	1.40103e-08	1.34915e-07
SPI-2ind Low OD	hutH	41.8171	6.19571	0.746394	-8.30087	1.03356e-16	2.42811e-15
SPI-2ind Low OD	citE	9.66273	6.18953	1.31691	-4.70003	2.60123e-06	1.68439e-05
SPI-2ind Low OD	wcaH	7.98348	6.18603	1.28376	-4.81867	1.44516e-06	9.91226e-06
SPI-2ind Low OD	eutH	8.84769	6.18125	1.42203	-4.34677	1.38159e-05	7.63487e-05
SPI-2ind Low OD	STM1024	9.17102	6.15364	1.26862	-4.85067	1.23048e-06	8.49974e-06
SPI-2ind Low OD	STM1132	8.07324	6.1519	1.40398	-4.38176	1.17726e-05	6.57291e-05
SPI-2ind Low OD	STM3631	7.95057	6.14042	1.38318	-4.43933	9.02384e-06	5.19364e-05
SPI-2ind Low OD	STM0898	444.775	6.13765	0.552264	-11.1136	1.07716e-28	6.7157e-27
SPI-2ind Low OD	pduG	7.84732	6.12657	1.3147	-4.66003	3.16158e-06	2.01768e-05
SPI-2ind Low OD	STM2595	15.9439	6.09862	0.96376	-6.32794	2.48451e-10	3.05878e-09
SPI-2ind Low OD	ylbF	8.37077	6.09074	1.47628	-4.12575	3.69526e-05	0.000185833
SPI-2ind Low OD	cpsG	7.49119	6.09017	1.27841	-4.76387	1.89919e-06	1.26e-05
SPI-2ind Low OD	fliF	27.2022	6.07118	0.801852	-7.57145	3.69094e-14	6.74775e-13
SPI-2ind Low OD	STM2605	279.66	6.05953	0.588534	-10.296	7.34637e-25	3.40242e-23
SPI-2ind Low OD	STM0770	25.4605	6.02614	0.855729	-7.04212	1.89343e-12	2.99926e-11
SPI-2ind Low OD	STM2586	22.0374	6.01885	0.895631	-6.72023	1.81437e-11	2.61044e-10
SPI-2ind Low OD	STM0577	6.27478	5.97126	1.42496	-4.19047	2.78374e-05	0.000144939
SPI-2ind Low OD	citB	18.0479	5.96866	0.964578	-6.18784	6.09931e-10	7.13004e-09
SPI-2ind Low OD	STM2609	25.975	5.88887	0.837632	-7.03038	2.05978e-12	3.24166e-11
SPI-2ind Low OD	STM1037	26.4811	5.87498	0.9082	-6.46882	9.87707e-11	1.28086e-09
SPI-2ind Low OD	STM3530	5.88632	5.87314	1.43057	-4.10546	4.03503e-05	0.000200637
SPI-2ind Low OD	allP	7.50103	5.86299	1.29275	-4.53527	5.75291e-06	3.43269e-05
SPI-2ind Low OD	STM2727	124.313	5.86263	0.588207	-9.96695	2.12655e-23	8.99254e-22
SPI-2ind Low OD	STM2739	55.5684	5.85439	0.602966	-9.70931	2.75182e-22	1.04547e-20
SPI-2ind Low OD	STM0286	7.82896	5.7918	1.42967	-4.05115	5.09659e-05	0.0002476
SPI-2ind Low OD	ybhO	30.1482	5.78512	0.759167	-7.62035	2.52994e-14	4.75023e-13
SPI-2ind Low OD	dcoB	20.9369	5.78488	0.90579	-6.38656	1.69663e-10	2.13748e-09
SPI-2ind Low OD	STM3796A	8.19806	5.77642	1.21452	-4.75614	1.97333e-06	1.30208e-05
SPI-2ind Low OD	STM2620	31.3489	5.76598	0.771682	-7.47197	7.90033e-14	1.41769e-12
SPI-2ind Low OD	ysdA	148.1	5.72828	0.661903	-8.65426	4.96115e-18	1.34034e-16
SPI-2ind Low OD	fliH	20.2007	5.71365	0.884542	-6.45945	1.05085e-10	1.35551e-09
SPI-2ind Low OD	STM2591	31.1455	5.66638	0.780973	-7.25554	4.00077e-13	6.70887e-12
SPI-2ind Low OD	nrfE	6.49942	5.66454	1.39293	-4.06664	4.76958e-05	0.00023241
SPI-2ind Low OD	iroB	6.01295	5.65319	1.31561	-4.29702	1.7311e-05	9.43757e-05
SPI-2ind Low OD	ybdB	8.41103	5.64158	1.18159	-4.77457	1.80094e-06	1.19808e-05
SPI-2ind Low OD	STM1049	73.5565	5.6149	0.630957	-8.89901	5.63449e-19	1.68101e-17
SPI-2ind Low OD	STM0777	16.9856	5.60197	0.975379	-5.74338	9.28049e-09	9.19165e-08
SPI-2ind Low OD	STM0691	28.0151	5.6017	0.798189	-7.01801	2.25048e-12	3.53035e-11
SPI-2ind Low OD	STM0573	10.5021	5.57942	1.03126	-5.41028	6.29274e-08	5.40664e-07
SPI-2ind Low OD	fimI	9.24183	5.54537	1.25164	-4.43048	9.40243e-06	5.36667e-05
SPI-2ind Low OD	STM0885	8.35637	5.53811	1.20158	-4.60902	4.04574e-06	2.51591e-05
SPI-2ind Low OD	STM2789	8.85451	5.50766	1.17779	-4.67627	2.92133e-06	1.86927e-05
SPI-2ind Low OD	STM1035	20.735	5.48821	0.941077	-5.83184	5.482e-09	5.58888e-08
SPI-2ind Low OD	PSLT034	6.7346	5.4658	1.23228	-4.43553	9.1848e-06	5.26718e-05
SPI-2ind Low OD	hpaI	13.021	5.46006	1.16536	-4.68528	2.79579e-06	1.7984e-05
SPI-2ind Low OD	STM0905	541.679	5.44694	0.50191	-10.8524	1.94192e-27	1.13778e-25
SPI-2ind Low OD	STM2631	65.7349	5.4385	0.834407	-6.5178	7.13437e-11	9.40228e-10
SPI-2ind Low OD	flhB	7.10305	5.42888	1.21847	-4.45548	8.3705e-06	4.8524e-05
SPI-2ind Low OD	hpaD	11.5769	5.39583	1.04211	-5.17777	2.24552e-07	1.76699e-06
SPI-2ind Low OD	STM1020	49.2756	5.39278	0.818098	-6.59185	4.34385e-11	5.90059e-10
SPI-2ind Low OD	ybeU	7.47614	5.38199	1.28996	-4.1722	3.01666e-05	0.000155074
SPI-2ind Low OD	fimC	6.5081	5.37867	1.21748	-4.41789	9.96693e-06	5.63595e-05
SPI-2ind Low OD	ybeS	20.3967	5.36495	0.90713	-5.9142	3.33494e-09	3.52561e-08
SPI-2ind Low OD	STM1010	270.368	5.36229	0.786258	-6.82001	9.10312e-12	1.37054e-10
SPI-2ind Low OD	wcaG	15.3841	5.35705	0.970606	-5.51929	3.40377e-08	3.0316e-07
SPI-2ind Low OD	fliG	25.2983	5.33574	0.784005	-6.80574	1.00532e-11	1.49506e-10
SPI-2ind Low OD	hpaG	13.8708	5.32216	1.0067	-5.28673	1.2452e-07	1.03159e-06
SPI-2ind Low OD	poxB	70.4627	5.30658	0.803228	-6.60658	3.93312e-11	5.40303e-10
SPI-2ind Low OD	STM3599	7.15935	5.30015	1.21379	-4.36663	1.26178e-05	7.00463e-05
SPI-2ind Low OD	STM1034	26.8806	5.27063	0.669346	-7.87429	3.42678e-15	6.94351e-14
SPI-2ind Low OD	STM1033	120.656	5.25128	0.532906	-9.85406	6.58297e-23	2.62402e-21
SPI-2ind Low OD	STM1046	35.3006	5.24479	0.636558	-8.2393	1.7322e-16	3.95479e-15
SPI-2ind Low OD	ycaP	15.1881	5.23015	0.881815	-5.93112	3.00874e-09	3.20164e-08
SPI-2ind Low OD	invJ	7.48204	5.2269	1.19044	-4.39073	1.1297e-05	6.32916e-05
SPI-2ind Low OD	potH	22.2405	5.22271	0.784784	-6.65496	2.8337e-11	3.9485e-10
SPI-2ind Low OD	STM1254	122.615	5.21709	0.463353	-11.2594	2.08092e-29	1.33151e-27
SPI-2ind Low OD	STM1032	49.3938	5.2112	0.633554	-8.22534	1.94637e-16	4.40241e-15
SPI-2ind Low OD	entB	9.91177	5.2036	1.25213	-4.15578	3.24175e-05	0.000165421
SPI-2ind Low OD	potE	18.3192	5.19168	0.940779	-5.51849	3.41931e-08	3.03987e-07
SPI-2ind Low OD	manC	10.8809	5.17951	0.993605	-5.21284	1.85968e-07	1.48744e-06
SPI-2ind Low OD	STM0281	9.67918	5.17824	1.13275	-4.57137	4.8455e-06	2.94546e-05
SPI-2ind Low OD	fliJ	12.4129	5.17314	1.04179	-4.96564	6.84755e-07	4.97009e-06
SPI-2ind Low OD	IsrF	25.9312	5.17118	0.905428	-5.71131	1.12107e-08	1.10137e-07
SPI-2ind Low OD	STM2702	52.0485	5.14598	0.667665	-7.70743	1.28374e-14	2.50716e-13
SPI-2ind Low OD	galT	147.582	5.1371	0.48084	-10.6836	1.21461e-26	6.56293e-25
SPI-2ind Low OD	gcl	14.8172	5.13142	0.885014	-5.79812	6.70628e-09	6.76611e-08
SPI-2ind Low OD	abrB	20.8827	5.1275	0.816801	-6.27754	3.43963e-10	4.16092e-09
SPI-2ind Low OD	PSLT109	6.5613	5.127	1.23748	-4.14308	3.42667e-05	0.000173944
SPI-2ind Low OD	STM2597	150.093	5.11427	0.624158	-8.19386	2.52971e-16	5.66911e-15
SPI-2ind Low OD	rcsA	6.10427	5.10265	1.23213	-4.14131	3.45332e-05	0.000175115
SPI-2ind Low OD	fadA	9.05377	5.0884	1.06182	-4.79212	1.65024e-06	1.11151e-05
SPI-2ind Low OD	citC	8.01405	5.08808	1.09561	-4.64406	3.41624e-06	2.15966e-05
SPI-2ind Low OD	STM0564	11.789	5.08549	0.934687	-5.44085	5.30278e-08	4.60489e-07
SPI-2ind Low OD	putA	54.4282	5.07753	0.736816	-6.89117	5.53366e-12	8.48902e-11
SPI-2ind Low OD	STM2592	38.0239	5.07595	0.658979	-7.70275	1.3317e-14	2.59043e-13
SPI-2ind Low OD	malK	6.16234	5.06562	1.26939	-3.99059	6.59097e-05	0.000312092
SPI-2ind Low OD	ylbE	8.1278	5.05302	1.14912	-4.3973	1.09607e-05	6.16919e-05
SPI-2ind Low OD	ybhP	16.3899	5.02007	0.840909	-5.96982	2.37519e-09	2.5611e-08
SPI-2ind Low OD	hpaE	25.435	5.01217	0.769724	-6.51164	7.43354e-11	9.77008e-10
SPI-2ind Low OD	STM2635	17.45	5.00552	1.07431	-4.65931	3.17278e-06	2.01953e-05
SPI-2ind Low OD	ybgR	17.4849	5.00479	0.776103	-6.44861	1.12877e-10	1.44834e-09
SPI-2ind Low OD	fliL	8.77665	4.99563	1.12133	-4.45511	8.38515e-06	4.8544e-05
SPI-2ind Low OD	acs	16.8494	4.96832	0.803182	-6.1858	6.17887e-10	7.193e-09
SPI-2ind Low OD	lldR	7.8773	4.94663	1.23591	-4.00241	6.27001e-05	0.000298055
SPI-2ind Low OD	STM0267	7.12865	4.93999	1.1574	-4.26818	1.97078e-05	0.000106134
SPI-2ind Low OD	dcoA	30.2126	4.93721	0.892149	-5.53407	3.12884e-08	2.80213e-07
SPI-2ind Low OD	STM1041	114.131	4.93435	0.511776	-9.64162	5.3341e-22	1.98013e-20
SPI-2ind Low OD	PSLT061	8.68806	4.91439	1.04248	-4.71414	2.42732e-06	1.58231e-05
SPI-2ind Low OD	fliA	45.8279	4.91241	0.621378	-7.90568	2.66484e-15	5.445e-14
SPI-2ind Low OD	STnc1920	10.5339	4.90343	0.985155	-4.97731	6.44729e-07	4.70768e-06
SPI-2ind Low OD	citF	17.833	4.89928	1.09843	-4.46027	8.1857e-06	4.75592e-05
SPI-2ind Low OD	phnU	6.24787	4.88532	1.24718	-3.91708	8.96292e-05	0.000408354
SPI-2ind Low OD	STM2630	27.8301	4.87525	0.784159	-6.21717	5.06188e-10	6.00388e-09
SPI-2ind Low OD	flhA	22.7598	4.87066	0.6844	-7.11668	1.10556e-12	1.79211e-11
SPI-2ind Low OD	dgoT	5.87653	4.86609	1.38947	-3.50212	0.000461578	0.00173332
SPI-2ind Low OD	traB	12.8742	4.84233	0.934293	-5.18288	2.1849e-07	1.72207e-06
SPI-2ind Low OD	STM2589	138.562	4.84168	0.668463	-7.243	4.38861e-13	7.28389e-12
SPI-2ind Low OD	STM0611	25.7032	4.83576	0.759561	-6.36651	1.93375e-10	2.41123e-09
SPI-2ind Low OD	STM0563	15.0321	4.83275	0.82625	-5.84901	4.94502e-09	5.06266e-08
SPI-2ind Low OD	allB	8.5648	4.82074	1.07637	-4.47872	7.50904e-06	4.389e-05
SPI-2ind Low OD	STM0947	11.7218	4.81541	0.917629	-5.24767	1.54038e-07	1.24848e-06
SPI-2ind Low OD	STM2608	56.3724	4.81223	0.670012	-7.1823	6.8546e-13	1.12996e-11
SPI-2ind Low OD	narK	8.11587	4.80856	1.07958	-4.4541	8.4246e-06	4.87144e-05
SPI-2ind Low OD	ybiR	42.248	4.80479	0.570011	-8.42931	3.47722e-17	8.62741e-16
SPI-2ind Low OD	flgJ	31.8873	4.79151	0.876735	-5.46517	4.62464e-08	4.03764e-07
SPI-2ind Low OD	astE	8.54244	4.7843	1.00707	-4.75074	2.02677e-06	1.33553e-05
SPI-2ind Low OD	cyoD	51.743	4.78027	0.608183	-7.85992	3.8437e-15	7.72392e-14
SPI-2ind Low OD	STM2594	108.885	4.77958	0.55473	-8.61605	6.93019e-18	1.81191e-16
SPI-2ind Low OD	STM0699	7.18244	4.76098	1.13794	-4.18386	2.86606e-05	0.000148431
SPI-2ind Low OD	STM2612	36.3144	4.72926	0.918684	-5.14787	2.63465e-07	2.04343e-06
SPI-2ind Low OD	gmd	14.561	4.70697	0.877812	-5.36216	8.22322e-08	6.9547e-07
SPI-2ind Low OD	STM0904	77.3825	4.69624	0.541687	-8.66966	4.3342e-18	1.1775e-16
SPI-2ind Low OD	wcaL	6.61634	4.69475	1.33585	-3.51444	0.000440676	0.00166382
SPI-2ind Low OD	STM2598	26.363	4.69314	0.646186	-7.26284	3.79044e-13	6.40031e-12
SPI-2ind Low OD	STM2629	31.4386	4.67654	0.746157	-6.2675	3.66882e-10	4.42717e-09
SPI-2ind Low OD	entE	15.3921	4.67562	0.763076	-6.12733	8.93666e-10	1.02256e-08
SPI-2ind Low OD	ybgS	6.64497	4.67029	1.09067	-4.28202	1.85207e-05	0.000100386
SPI-2ind Low OD	ycaI	37.554	4.66894	0.720204	-6.4828	9.00357e-11	1.177e-09
SPI-2ind Low OD	STM0769	14.9895	4.66139	0.900835	-5.17452	2.28499e-07	1.79514e-06
SPI-2ind Low OD	entF	48.8027	4.63643	0.556011	-8.33873	7.50933e-17	1.78136e-15
SPI-2ind Low OD	ybhN	15.645	4.63528	0.883443	-5.24683	1.5474e-07	1.25208e-06
SPI-2ind Low OD	csgA	6.37872	4.62475	1.37504	-3.36335	0.000770024	0.00270565
SPI-2ind Low OD	yeaN	12.0725	4.61941	0.859102	-5.37702	7.5728e-08	6.41577e-07
SPI-2ind Low OD	cyoC	89.9039	4.61583	0.485975	-9.4981	2.13764e-21	7.53286e-20
SPI-2ind Low OD	invG	9.40608	4.61163	0.994523	-4.63702	3.5346e-06	2.22941e-05
SPI-2ind Low OD	STM0886	36.9057	4.57678	0.673938	-6.7911	1.11281e-11	1.63988e-10
SPI-2ind Low OD	STM3833	7.57129	4.57123	1.0314	-4.43206	9.3337e-06	5.33997e-05
SPI-2ind Low OD	hpaF	6.869	4.55736	1.11829	-4.07529	4.59566e-05	0.000225517
SPI-2ind Low OD	fliK	29.4806	4.55037	0.733941	-6.19991	5.64949e-10	6.6361e-09
SPI-2ind Low OD	cyoE	92.0419	4.53926	0.546408	-8.30746	9.7774e-17	2.30813e-15
SPI-2ind Low OD	pefC	17.6686	4.53591	0.855813	-5.30012	1.15729e-07	9.65338e-07
SPI-2ind Low OD	STM2606	98.0575	4.52986	0.752082	-6.02309	1.71119e-09	1.87422e-08
SPI-2ind Low OD	ybiF	26.4644	4.51033	0.760154	-5.93344	2.96655e-09	3.16367e-08
SPI-2ind Low OD	STM2601	39.6432	4.49059	0.608344	-7.38165	1.56337e-13	2.70557e-12
SPI-2ind Low OD	aer	8.82499	4.48526	0.982154	-4.56676	4.95325e-06	2.99225e-05
SPI-2ind Low OD	fadB	9.88401	4.47472	1.08789	-4.11321	3.90199e-05	0.000194619
SPI-2ind Low OD	ybeV	16.8139	4.46996	0.98141	-4.55463	5.24787e-06	3.15847e-05
SPI-2ind Low OD	yghA	13.787	4.46777	0.879813	-5.07809	3.81241e-07	2.88781e-06
SPI-2ind Low OD	cyoB	332.589	4.46087	0.421408	-10.5856	3.4743e-26	1.79739e-24
SPI-2ind Low OD	STM0952	47.6697	4.46049	0.718869	-6.20487	5.47426e-10	6.44584e-09
SPI-2ind Low OD	STM1050	18.9382	4.45748	0.715079	-6.23354	4.55999e-10	5.46188e-09
SPI-2ind Low OD	STM0572	7.91675	4.45026	1.04685	-4.2511	2.12726e-05	0.000113306
SPI-2ind Low OD	ybhC	99.8019	4.44319	0.513463	-8.65339	4.99936e-18	1.3432e-16
SPI-2ind Low OD	hpaX	15.5408	4.43326	0.913539	-4.85284	1.21707e-06	8.45514e-06
SPI-2ind Low OD	invC	8.38452	4.43028	1.20857	-3.66571	0.00024665	0.00101135
SPI-2ind Low OD	STM4052	7.08198	4.41532	1.13606	-3.88652	0.000101692	0.000457474
SPI-2ind Low OD	yohM	11.1407	4.40615	0.993726	-4.43397	9.25138e-06	5.29911e-05
SPI-2ind Low OD	ybdA	12.0295	4.40304	0.927716	-4.74611	2.0737e-06	1.3646e-05
SPI-2ind Low OD	STM2602	45.4196	4.39568	0.81623	-5.38534	7.23084e-08	6.16905e-07
SPI-2ind Low OD	yegD	14.8427	4.38039	0.773085	-5.66611	1.46077e-08	1.39837e-07
SPI-2ind Low OD	STM2689	43.1338	4.37763	0.619635	-7.06484	1.60799e-12	2.57226e-11
SPI-2ind Low OD	STM2610	51.0533	4.37554	0.757898	-5.77326	7.77538e-09	7.78018e-08
SPI-2ind Low OD	STM1025	42.1694	4.37029	0.521308	-8.38332	5.14556e-17	1.24492e-15
SPI-2ind Low OD	sdhB	57.6462	4.35742	0.633017	-6.88358	5.83653e-12	8.92548e-11
SPI-2ind Low OD	prpD	7.26308	4.35723	1.09196	-3.99029	6.59939e-05	0.000312187
SPI-2ind Low OD	STM1031	63.4538	4.35132	0.664578	-6.54749	5.8512e-11	7.86033e-10
SPI-2ind Low OD	galE	158.154	4.3493	0.419677	-10.3635	3.636e-25	1.71668e-23
SPI-2ind Low OD	rhaD	6.28975	4.33912	1.07311	-4.04348	5.2663e-05	0.000255589
SPI-2ind Low OD	sinR	7.16686	4.32105	1.15563	-3.73914	0.000184652	0.000782196
SPI-2ind Low OD	uhpC	8.78631	4.31914	1.18844	-3.6343	0.000278736	0.00112303
SPI-2ind Low OD	sdhD	34.3183	4.3185	0.587314	-7.35297	1.93845e-13	3.31925e-12
SPI-2ind Low OD	STM1011	144.611	4.31383	0.901575	-4.78478	1.71177e-06	1.14819e-05
SPI-2ind Low OD	mtr	7.52585	4.30574	1.08771	-3.95855	7.54074e-05	0.000350245
SPI-2ind Low OD	fimD	21.0436	4.304	0.684454	-6.28823	3.21114e-10	3.90394e-09
SPI-2ind Low OD	fliB	19.1838	4.29836	0.968943	-4.43613	9.1589e-06	5.25853e-05
SPI-2ind Low OD	astA	12.1319	4.26179	0.856673	-4.97482	6.53091e-07	4.76159e-06
SPI-2ind Low OD	potG	48.8253	4.26	0.556177	-7.65942	1.86773e-14	3.53415e-13
SPI-2ind Low OD	mglA	7.27937	4.2485	1.0911	-3.89379	9.86896e-05	0.000444789
SPI-2ind Low OD	sgbU	8.61902	4.2475	1.05085	-4.04195	5.3008e-05	0.00025624
SPI-2ind Low OD	STM0932	46.1443	4.2473	0.71152	-5.96933	2.38226e-09	2.56304e-08
SPI-2ind Low OD	STM4200	6.58481	4.24672	1.01959	-4.16513	3.11171e-05	0.000159623
SPI-2ind Low OD	STM0351	16.1338	4.24427	0.867121	-4.89468	9.84676e-07	6.9499e-06
SPI-2ind Low OD	fimH	7.12633	4.23632	1.17634	-3.60126	0.000316673	0.00125567
SPI-2ind Low OD	STM3333	20.6057	4.21805	0.713394	-5.91266	3.36627e-09	3.54333e-08
SPI-2ind Low OD	htpG	163.575	4.20949	0.44233	-9.51662	1.78895e-21	6.35012e-20
SPI-2ind Low OD	entC	10.9386	4.20484	0.859901	-4.88991	1.00882e-06	7.0949e-06
SPI-2ind Low OD	ybdK	12.1293	4.19883	0.865301	-4.85245	1.21944e-06	8.45953e-06
SPI-2ind Low OD	wzc	7.95072	4.16067	1.24311	-3.34699	0.000816938	0.00284991
SPI-2ind Low OD	invA	6.8218	4.15712	1.0505	-3.95729	7.58058e-05	0.000351039
SPI-2ind Low OD	srfA	12.4155	4.1547	0.816952	-5.08561	3.66451e-07	2.78011e-06
SPI-2ind Low OD	STM0437	6.42565	4.15457	1.20785	-3.43965	0.000582464	0.00212812
SPI-2ind Low OD	ybjD	84.1464	4.14713	0.453096	-9.15287	5.54407e-20	1.69565e-18
SPI-2ind Low OD	STM1029	13.4469	4.14014	0.797357	-5.19233	2.07677e-07	1.64432e-06
SPI-2ind Low OD	lldD	8.1874	4.13789	1.09562	-3.77674	0.000158891	0.000686225
SPI-2ind Low OD	gip	6.24152	4.137	1.04247	-3.96846	7.23383e-05	0.000338577
SPI-2ind Low OD	ysdB	128.325	4.13686	0.450952	-9.17361	4.57418e-20	1.41683e-18
SPI-2ind Low OD	STnc3430	11.4024	4.12851	0.889025	-4.64386	3.41957e-06	2.15966e-05
SPI-2ind Low OD	yccT	6.12532	4.11211	1.1357	-3.62079	0.000293709	0.00117363
SPI-2ind Low OD	STM4211	11.9608	4.10966	0.868101	-4.73408	2.20054e-06	1.44027e-05
SPI-2ind Low OD	STM3134	6.39945	4.10332	1.24584	-3.2936	0.000989123	0.00336371
SPI-2ind Low OD	prgH	15.4338	4.09281	0.83336	-4.91121	9.05173e-07	6.43547e-06
SPI-2ind Low OD	STM2593	11.6646	4.08512	0.87127	-4.6887	2.74949e-06	1.77567e-05
SPI-2ind Low OD	prpR	7.7386	4.08405	0.944411	-4.32444	1.52919e-05	8.41227e-05
SPI-2ind Low OD	prpE	17.1487	4.06675	0.840511	-4.83843	1.30871e-06	9.0018e-06
SPI-2ind Low OD	rcK	6.30768	4.06647	1.0717	-3.7944	0.000148003	0.000642622
SPI-2ind Low OD	IsrB-2	8.25577	4.06562	1.0975	-3.70444	0.000211855	0.000882821
SPI-2ind Low OD	STM2611	26.7208	4.05981	0.719293	-5.64417	1.65978e-08	1.57647e-07
SPI-2ind Low OD	STM3793	6.42928	4.05412	1.12294	-3.61027	0.000305873	0.00121426
SPI-2ind Low OD	ybhQ	11.5966	4.04105	0.873525	-4.62614	3.72551e-06	2.32868e-05
SPI-2ind Low OD	eutA	6.96409	4.03708	1.12565	-3.58645	0.000335208	0.00131461
SPI-2ind Low OD	STM0660	19.1686	4.03414	0.729093	-5.53309	3.14629e-08	2.81258e-07
SPI-2ind Low OD	srfB	28.8808	4.02202	0.626739	-6.41738	1.38639e-10	1.76493e-09
SPI-2ind Low OD	hpaB	19.0664	4.01059	0.663906	-6.04089	1.53263e-09	1.68244e-08
SPI-2ind Low OD	STM1045	22.4133	3.99264	0.660726	-6.0428	1.51462e-09	1.66643e-08
SPI-2ind Low OD	STM0285	30.6084	3.98174	0.6437	-6.1857	6.18276e-10	7.193e-09
SPI-2ind Low OD	STM2613	6.76672	3.9811	1.191	-3.34266	0.000829794	0.00288235
SPI-2ind Low OD	sdhA	160.8	3.97427	0.44276	-8.97613	2.80459e-19	8.47125e-18
SPI-2ind Low OD	STM2600	41.5195	3.9699	0.711939	-5.57618	2.45858e-08	2.27302e-07
SPI-2ind Low OD	ybdR	17.4019	3.96713	0.752386	-5.27273	1.34411e-07	1.10412e-06
SPI-2ind Low OD	endA	12.6675	3.96547	0.873553	-4.53947	5.63948e-06	3.3816e-05
SPI-2ind Low OD	STM2607	21.6505	3.95286	0.96732	-4.08641	4.38102e-05	0.000216294
SPI-2ind Low OD	STM1053	8.47535	3.93687	0.947032	-4.15706	3.22375e-05	0.000164675
SPI-2ind Low OD	yicI	9.62449	3.91178	0.988001	-3.95928	7.51751e-05	0.0003495
SPI-2ind Low OD	uhpT	6.26525	3.90847	1.08216	-3.61173	0.000304158	0.00121041
SPI-2ind Low OD	fepC	6.84488	3.89509	1.13575	-3.42954	0.000604595	0.00218646
SPI-2ind Low OD	STM4518	6.64363	3.89298	1.09506	-3.55503	0.000377941	0.00145455
SPI-2ind Low OD	PSLT033	7.87172	3.88525	1.09435	-3.55029	0.00038481	0.00147581
SPI-2ind Low OD	fliZ	15.3203	3.85997	0.788694	-4.89412	9.87455e-07	6.95941e-06
SPI-2ind Low OD	STM3697	6.25136	3.85991	1.12212	-3.43984	0.000582065	0.00212812
SPI-2ind Low OD	cheB	45.9919	3.85649	0.494628	-7.79675	6.35202e-15	1.25569e-13
SPI-2ind Low OD	lldP	11.1043	3.8469	1.00415	-3.831	0.000127622	0.000562161
SPI-2ind Low OD	STM0329	6.50991	3.84499	1.04833	-3.66774	0.000244707	0.00100508
SPI-2ind Low OD	STM0360	7.63082	3.83618	0.999742	-3.83717	0.000124459	0.000550041
SPI-2ind Low OD	yaaH	9.87783	3.83157	0.894751	-4.28228	1.8499e-05	0.000100386
SPI-2ind Low OD	gntU	17.9094	3.82867	0.771747	-4.96105	7.01139e-07	5.08143e-06
SPI-2ind Low OD	yihV	7.98263	3.82223	1.04707	-3.65039	0.000261843	0.00106645
SPI-2ind Low OD	uhpB	7.02296	3.82075	1.02263	-3.7362	0.000186823	0.000790019
SPI-2ind Low OD	araA	6.52745	3.80007	0.984864	-3.85847	0.0001141	0.00050719
SPI-2ind Low OD	hpaA	10.6363	3.78799	0.878245	-4.31314	1.60954e-05	8.82432e-05
SPI-2ind Low OD	ydiS	10.3213	3.75435	0.884769	-4.24331	2.20251e-05	0.00011693
SPI-2ind Low OD	arcC	8.319	3.75297	0.958433	-3.91574	9.01272e-05	0.000409999
SPI-2ind Low OD	STM1048	64.2456	3.74076	0.514257	-7.27412	3.48694e-13	5.90835e-12
SPI-2ind Low OD	STM0948	8.56238	3.73918	0.915665	-4.08357	4.43496e-05	0.000218513
SPI-2ind Low OD	kgtP	13.3807	3.72493	0.799271	-4.66041	3.15576e-06	2.01662e-05
SPI-2ind Low OD	thiE	36.9598	3.72229	0.598097	-6.22356	4.86004e-10	5.79274e-09
SPI-2ind Low OD	STM4519	6.79243	3.71989	1.03969	-3.57789	0.000346384	0.00135298
SPI-2ind Low OD	STM4213	6.44656	3.71143	1.04931	-3.53702	0.000404666	0.00154103
SPI-2ind Low OD	STM0869	16.6829	3.7046	1.01947	-3.63385	0.000279222	0.00112405
SPI-2ind Low OD	emrD	8.74956	3.70117	0.906472	-4.08305	4.44483e-05	0.000218778
SPI-2ind Low OD	allA	9.92064	3.69529	1.05481	-3.50328	0.000459561	0.00172708
SPI-2ind Low OD	nmpC	1187.5	3.69073	0.638272	-5.78237	7.36544e-09	7.40044e-08
SPI-2ind Low OD	sitC	8.7296	3.65596	0.909483	-4.01982	5.82427e-05	0.000278226
SPI-2ind Low OD	yliI	21.6685	3.64595	0.634894	-5.74262	9.32228e-09	9.21427e-08
SPI-2ind Low OD	yicE	22.112	3.64354	0.701518	-5.1938	2.06047e-07	1.63994e-06
SPI-2ind Low OD	glpD	19.0956	3.64037	0.68708	-5.29832	1.16871e-07	9.73189e-07
SPI-2ind Low OD	stiC	9.20534	3.61564	0.952274	-3.79685	0.000146545	0.000636863
SPI-2ind Low OD	potI	24.8986	3.61436	0.911708	-3.96439	7.3585e-05	0.000343091
SPI-2ind Low OD	trg	18.6239	3.61347	0.886826	-4.07461	4.60924e-05	0.000225863
SPI-2ind Low OD	sdaB	14.3835	3.60764	0.770367	-4.68302	2.8268e-06	1.81595e-05
SPI-2ind Low OD	STM1628	6.51345	3.60622	1.07056	-3.36854	0.000755662	0.00266675
SPI-2ind Low OD	nrdE	6.91103	3.59228	0.987647	-3.63721	0.000275605	0.00111133
SPI-2ind Low OD	iroC	14.8167	3.59051	0.705989	-5.08578	3.66113e-07	2.78011e-06
SPI-2ind Low OD	livJ	37.6962	3.58877	0.498671	-7.19668	6.16979e-13	1.02053e-11
SPI-2ind Low OD	hpaH	10.6294	3.58152	0.846558	-4.23069	2.32979e-05	0.00012315
SPI-2ind Low OD	hscC	27.0976	3.58077	0.759939	-4.71193	2.45388e-06	1.59535e-05
SPI-2ind Low OD	glpF	6.36926	3.57989	1.06541	-3.36012	0.000779088	0.00273355
SPI-2ind Low OD	STM2738	24.9304	3.57894	0.581438	-6.15533	7.49214e-10	8.65422e-09
SPI-2ind Low OD	yegO	11.6662	3.56435	0.779976	-4.56982	4.88133e-06	2.9562e-05
SPI-2ind Low OD	STM0274	12.0872	3.55305	0.77158	-4.6049	4.12667e-06	2.55643e-05
SPI-2ind Low OD	nagE	39.6498	3.55018	0.597586	-5.94087	2.83509e-09	3.0435e-08
SPI-2ind Low OD	STM1546	8.96837	3.54878	0.952344	-3.72636	0.000194265	0.000817224
SPI-2ind Low OD	ybjF	39.9555	3.54458	0.625566	-5.6662	1.46002e-08	1.39837e-07
SPI-2ind Low OD	ybiI	6.95133	3.54453	1.0422	-3.401	0.000671397	0.00239721
SPI-2ind Low OD	hcp	76.2192	3.53393	0.510602	-6.92112	4.481e-12	6.89592e-11
SPI-2ind Low OD	hcr	36.7381	3.5309	0.707039	-4.99392	5.9165e-07	4.35804e-06
SPI-2ind Low OD	finP	8.53853	3.5282	0.883785	-3.99215	6.54758e-05	0.00031034
SPI-2ind Low OD	STM3531	6.59674	3.52427	1.0515	-3.35167	0.000803271	0.00280827
SPI-2ind Low OD	fepG	8.04183	3.52271	1.10636	-3.18404	0.00145236	0.00471595
SPI-2ind Low OD	wcaM	6.69902	3.51876	1.05154	-3.34629	0.000819005	0.00285507
SPI-2ind Low OD	melA	8.7531	3.51783	0.860945	-4.08601	4.38854e-05	0.000216445
SPI-2ind Low OD	cheW	47.7283	3.51063	0.632436	-5.55097	2.84091e-08	2.57269e-07
SPI-2ind Low OD	STM4464	7.69698	3.5103	0.922511	-3.80516	0.000141715	0.000619747
SPI-2ind Low OD	STM3138	11.8248	3.5089	0.754939	-4.64792	3.35297e-06	2.12311e-05
SPI-2ind Low OD	traD	23.5355	3.50842	0.664773	-5.27762	1.30872e-07	1.0787e-06
SPI-2ind Low OD	STM0722	9.80104	3.50258	1.05897	-3.30753	0.000941228	0.00322111
SPI-2ind Low OD	wcaC	6.65201	3.49914	0.96696	-3.61871	0.000296078	0.00118115
SPI-2ind Low OD	xapR	6.85612	3.49065	1.08941	-3.20417	0.00135451	0.00442375
SPI-2ind Low OD	bioC	32.5446	3.48774	0.690724	-5.0494	4.43201e-07	3.31582e-06
SPI-2ind Low OD	STM0272	11.5343	3.48652	0.76521	-4.55629	5.20662e-06	3.13752e-05
SPI-2ind Low OD	STM0924	125.246	3.48502	0.533165	-6.53648	6.29847e-11	8.36871e-10
SPI-2ind Low OD	STM0951	14.9638	3.48042	0.912821	-3.81281	0.000137395	0.000601939
SPI-2ind Low OD	gntT	17.4875	3.4729	0.808167	-4.29726	1.7292e-05	9.43757e-05
SPI-2ind Low OD	garR	8.50015	3.47139	0.971802	-3.57212	0.000354109	0.00137983
SPI-2ind Low OD	STM3691	13.7241	3.46966	0.831304	-4.17375	2.99624e-05	0.000154515
SPI-2ind Low OD	STM0724	11.7219	3.46628	0.934836	-3.7079	0.000208981	0.00087309
SPI-2ind Low OD	STM1259	11.8233	3.46249	0.752175	-4.60331	4.15836e-06	2.56952e-05
SPI-2ind Low OD	hutG	39.3295	3.462	0.568903	-6.08538	1.16212e-09	1.30819e-08
SPI-2ind Low OD	STM3858	8.0256	3.45431	0.960241	-3.59734	0.00032149	0.00127209
SPI-2ind Low OD	ycdW	26.805	3.45424	0.590465	-5.85003	4.91487e-09	5.04241e-08
SPI-2ind Low OD	STM0721	12.1008	3.42504	1.1113	-3.08201	0.00205607	0.00642588
SPI-2ind Low OD	yfcY	10.3199	3.42388	0.881474	-3.88426	0.000102642	0.000460514
SPI-2ind Low OD	STM0268	9.94561	3.42192	0.995051	-3.43894	0.000583988	0.00213048
SPI-2ind Low OD	fsr	19.7059	3.4105	0.661882	-5.15273	2.56716e-07	1.99745e-06
SPI-2ind Low OD	fepD	14.4364	3.40987	0.95161	-3.58326	0.000339327	0.00132862
SPI-2ind Low OD	STM1559	10.5591	3.40926	0.837314	-4.07167	4.66779e-05	0.000227906
SPI-2ind Low OD	STM3679	14.394	3.40086	0.904487	-3.75999	0.000169923	0.000729335
SPI-2ind Low OD	modB	30.7697	3.3938	0.576999	-5.88181	4.05805e-09	4.20774e-08
SPI-2ind Low OD	flgA	12.9919	3.39177	1.17729	-2.881	0.00396421	0.0112802
SPI-2ind Low OD	STM2745	6.40916	3.39138	1.10671	-3.06438	0.0021812	0.00678209
SPI-2ind Low OD	phoH	17.1535	3.39042	0.650608	-5.21117	1.87657e-07	1.49848e-06
SPI-2ind Low OD	AmgR	6.11728	3.37653	1.24506	-2.71195	0.0066889	0.0176496
SPI-2ind Low OD	STM2636	29.0674	3.37456	0.640595	-5.26786	1.38022e-07	1.13188e-06
SPI-2ind Low OD	mdfA	27.1782	3.37344	0.63528	-5.31016	1.09528e-07	9.18338e-07
SPI-2ind Low OD	dinI	83.6101	3.36903	0.497066	-6.77783	1.21992e-11	1.78152e-10
SPI-2ind Low OD	STM0019	16.7502	3.36842	0.835938	-4.0295	5.58944e-05	0.000268857
SPI-2ind Low OD	STM2788	6.90447	3.36718	1.08479	-3.104	0.00190922	0.00602893
SPI-2ind Low OD	ycfS	12.8447	3.36689	0.951399	-3.53888	0.000401825	0.00153381
SPI-2ind Low OD	STM0835	21.8323	3.35707	0.704766	-4.76338	1.90375e-06	1.2613e-05
SPI-2ind Low OD	ccmH	14.8567	3.34992	0.740654	-4.52293	6.09907e-06	3.60386e-05
SPI-2ind Low OD	ibpB	141.354	3.347	0.501901	-6.66864	2.58179e-11	3.62868e-10
SPI-2ind Low OD	cyoA	169.324	3.34499	0.413347	-8.09244	5.84796e-16	1.28102e-14
SPI-2ind Low OD	sipC	34.9999	3.34072	0.637149	-5.24322	1.57796e-07	1.27257e-06
SPI-2ind Low OD	STM0291	30.1811	3.33328	0.645998	-5.15989	2.47097e-07	1.92878e-06
SPI-2ind Low OD	galK	151.161	3.32313	0.434885	-7.6414	2.14874e-14	4.05013e-13
SPI-2ind Low OD	astB	8.60665	3.31062	0.903502	-3.66421	0.000248104	0.00101645
SPI-2ind Low OD	tsr	95.2516	3.30864	0.581179	-5.69298	1.24838e-08	1.21418e-07
SPI-2ind Low OD	apeE	33.7273	3.30345	0.523383	-6.31173	2.75941e-10	3.37161e-09
SPI-2ind Low OD	STM1028	6.31861	3.29894	0.995869	-3.31262	0.000924257	0.00317419
SPI-2ind Low OD	STM3334	31.1906	3.29585	0.57822	-5.69999	1.19813e-08	1.16998e-07
SPI-2ind Low OD	prgI	9.60181	3.2927	0.969475	-3.39638	0.000682839	0.00243449
SPI-2ind Low OD	pheP	35.4181	3.28313	0.507309	-6.47167	9.69287e-11	1.26033e-09
SPI-2ind Low OD	pstS	50.351	3.2824	0.503595	-6.51794	7.12814e-11	9.40228e-10
SPI-2ind Low OD	crcB	15.2325	3.28079	0.750395	-4.37209	1.23064e-05	6.83955e-05
SPI-2ind Low OD	STM0350	9.25262	3.27515	0.820066	-3.99376	6.5033e-05	0.000308542
SPI-2ind Low OD	fepB	9.13779	3.27388	0.875322	-3.74021	0.000183868	0.000779557
SPI-2ind Low OD	malE	8.34494	3.27186	0.970999	-3.36958	0.000752815	0.00266057
SPI-2ind Low OD	STM0289	8.66615	3.25808	0.894023	-3.64429	0.00026813	0.00108841
SPI-2ind Low OD	putP	28.9198	3.25043	0.55507	-5.85589	4.74455e-09	4.87796e-08
SPI-2ind Low OD	narZ	12.6876	3.24785	0.794223	-4.08935	4.32587e-05	0.000214223
SPI-2ind Low OD	flgN	31.0659	3.24519	0.55073	-5.89252	3.80347e-09	3.96066e-08
SPI-2ind Low OD	yncD	8.04901	3.24396	0.863815	-3.75539	0.000173072	0.000738937
SPI-2ind Low OD	katE	11.0528	3.24358	0.760726	-4.2638	2.00977e-05	0.000107983
SPI-2ind Low OD	traN	16.1237	3.23748	0.677612	-4.77778	1.7724e-06	1.18233e-05
SPI-2ind Low OD	scsB	29.303	3.23656	0.653461	-4.95294	7.30987e-07	5.25856e-06
SPI-2ind Low OD	cobD	19.1322	3.23425	0.75676	-4.27381	1.92159e-05	0.000103715
SPI-2ind Low OD	STM1042	6.73326	3.22943	0.928649	-3.47755	0.00050601	0.00187698
SPI-2ind Low OD	napA	22.6116	3.22785	0.568142	-5.68142	1.3358e-08	1.29402e-07
SPI-2ind Low OD	prgJ	16.4841	3.22588	0.70575	-4.57086	4.85735e-06	2.94897e-05
SPI-2ind Low OD	fucO	7.33137	3.21667	1.04693	-3.07248	0.00212285	0.00661333
SPI-2ind Low OD	lamB	17.2089	3.21506	0.646519	-4.97288	6.5966e-07	4.80229e-06
SPI-2ind Low OD	STM0581	7.43713	3.21261	0.938452	-3.4233	0.000618648	0.00222851
SPI-2ind Low OD	ybjE	51.2511	3.21046	0.570957	-5.62294	1.87732e-08	1.76585e-07
SPI-2ind Low OD	sipB	36.4054	3.20743	0.57443	-5.58368	2.35485e-08	2.18543e-07
SPI-2ind Low OD	fhuE	13.6857	3.20715	0.766019	-4.18677	2.82948e-05	0.000146849
SPI-2ind Low OD	dpiB	16.1061	3.2031	0.725626	-4.41425	1.01361e-05	5.71832e-05
SPI-2ind Low OD	STM1627	28.5505	3.19531	0.544837	-5.8647	4.49955e-09	4.64571e-08
SPI-2ind Low OD	STM3216	26.8243	3.17807	0.579481	-5.48435	4.14998e-08	3.64944e-07
SPI-2ind Low OD	ybeK	17.0879	3.17154	0.720647	-4.40097	1.07769e-05	6.07276e-05
SPI-2ind Low OD	sptP	32.7738	3.17135	0.556132	-5.70251	1.18057e-08	1.15515e-07
SPI-2ind Low OD	thiG	42.9715	3.16732	0.571266	-5.54438	2.94996e-08	2.66648e-07
SPI-2ind Low OD	cirA	15.5512	3.1611	0.841223	-3.75774	0.000171454	0.000733962
SPI-2ind Low OD	potF	66.1813	3.16079	0.446049	-7.08619	1.37858e-12	2.21255e-11
SPI-2ind Low OD	ybhA	26.0462	3.14418	0.790916	-3.97537	7.02705e-05	0.00033017
SPI-2ind Low OD	STM4446	7.46573	3.1393	0.883742	-3.55229	0.000381899	0.0014658
SPI-2ind Low OD	pstC	14.536	3.13308	0.893493	-3.50656	0.000453947	0.0017073
SPI-2ind Low OD	cadB	6.51037	3.12881	1.03551	-3.02153	0.00251503	0.00764413
SPI-2ind Low OD	dsdX	7.7559	3.11029	0.965621	-3.22103	0.00127732	0.00421587
SPI-2ind Low OD	ydhB	7.04739	3.10311	0.989605	-3.1357	0.00171443	0.00549227
SPI-2ind Low OD	STM3156	9.82409	3.09993	0.797864	-3.88528	0.000102211	0.000459385
SPI-2ind Low OD	STnc980	9.12767	3.08789	0.840487	-3.67394	0.000238843	0.000982652
SPI-2ind Low OD	phnR	6.97623	3.07631	1.01221	-3.03921	0.00237198	0.0072684
SPI-2ind Low OD	pefD	8.97301	3.06156	0.845977	-3.61897	0.000295779	0.00118093
SPI-2ind Low OD	STM0771	14.2129	3.0601	0.797518	-3.83703	0.000124531	0.000550041
SPI-2ind Low OD	oat	7.47972	3.05528	0.948576	-3.22091	0.00127785	0.00421587
SPI-2ind Low OD	STM0723	7.79062	3.05501	0.973545	-3.13803	0.00170087	0.00545602
SPI-2ind Low OD	yajI	8.73789	3.05192	0.841745	-3.62571	0.000288173	0.0011534
SPI-2ind Low OD	yhjG	15.876	3.05136	0.731331	-4.17234	3.01487e-05	0.000155074
SPI-2ind Low OD	ycfJ	29.8481	3.05007	0.577814	-5.27862	1.30157e-07	1.07462e-06
SPI-2ind Low OD	dctA	9.3822	3.04815	0.836168	-3.64538	0.000266993	0.00108561
SPI-2ind Low OD	torA	9.29953	3.04725	0.784518	-3.88424	0.000102652	0.000460514
SPI-2ind Low OD	phnX	8.95658	3.04281	1.01189	-3.00704	0.00263802	0.00792604
SPI-2ind Low OD	rimK	49.7309	3.04027	0.664339	-4.57638	4.73082e-06	2.88295e-05
SPI-2ind Low OD	yqeF	7.95613	3.03695	1.03601	-2.9314	0.00337436	0.00979088
SPI-2ind Low OD	ycaQ	27.2666	3.02822	0.601083	-5.03793	4.70584e-07	3.49916e-06
SPI-2ind Low OD	psiA	8.51637	3.02613	0.886812	-3.41237	0.000644005	0.00231129
SPI-2ind Low OD	malS	7.02515	3.02107	0.951898	-3.17373	0.00150493	0.0048742
SPI-2ind Low OD	modC	28.6246	3.01591	0.58945	-5.11649	3.11272e-07	2.38005e-06
SPI-2ind Low OD	STM1128	7.70442	2.99652	0.888078	-3.37417	0.000740398	0.00262099
SPI-2ind Low OD	STM1054	7.94928	2.99558	0.879924	-3.40436	0.000663183	0.00236963
SPI-2ind Low OD	gntK	6.74286	2.9909	1.03617	-2.88649	0.00389567	0.0111177
SPI-2ind Low OD	STM0726	19.075	2.98745	0.907563	-3.29173	0.000995745	0.00338386
SPI-2ind Low OD	yliD	33.4546	2.98488	0.725447	-4.11453	3.87962e-05	0.000193742
SPI-2ind Low OD	slrP	112.875	2.97111	0.370385	-8.02167	1.0432e-15	2.22504e-14
SPI-2ind Low OD	STM4534	12.6833	2.96693	0.766209	-3.87221	0.000107852	0.000481619
SPI-2ind Low OD	glpK	23.0866	2.96153	0.661075	-4.47986	7.46908e-06	4.37616e-05
SPI-2ind Low OD	STM4262	8.7453	2.96052	0.982255	-3.01401	0.00257823	0.00779655
SPI-2ind Low OD	sipA	27.7958	2.95831	0.795879	-3.71704	0.000201571	0.000845036
SPI-2ind Low OD	STM0332	7.34843	2.95824	0.926489	-3.19296	0.00140825	0.00459001
SPI-2ind Low OD	ybiO	56.3417	2.9576	0.629148	-4.70096	2.58939e-06	1.67896e-05
SPI-2ind Low OD	traH	10.1942	2.95395	0.881406	-3.35141	0.000804016	0.00280886
SPI-2ind Low OD	sucA	247.596	2.9492	0.361931	-8.1485	3.68455e-16	8.18171e-15
SPI-2ind Low OD	STM0257	6.58637	2.94849	1.01761	-2.89746	0.00376202	0.0108125
SPI-2ind Low OD	sdaC	9.53542	2.94574	0.788706	-3.7349	0.000187792	0.000792736
SPI-2ind Low OD	STM0571	30.4762	2.94397	0.616543	-4.77496	1.79747e-06	1.19741e-05
SPI-2ind Low OD	STM4032	7.88476	2.94065	0.927792	-3.16952	0.00152691	0.00493052
SPI-2ind Low OD	glpB	9.19475	2.93799	0.866665	-3.38999	0.000698947	0.00248363
SPI-2ind Low OD	thiF	38.1832	2.93228	0.581976	-5.03848	4.69233e-07	3.49446e-06
SPI-2ind Low OD	traU	8.28243	2.92602	0.874859	-3.34456	0.00082413	0.00286882
SPI-2ind Low OD	yhjH	18.9908	2.91926	0.739168	-3.94939	7.83513e-05	0.000361501
SPI-2ind Low OD	trpE	49.6693	2.91517	0.51576	-5.65218	1.58422e-08	1.5106e-07
SPI-2ind Low OD	yjcD	35.7605	2.91152	0.512938	-5.67617	1.37747e-08	1.3291e-07
SPI-2ind Low OD	STM1556	6.90085	2.91081	1.05514	-2.75868	0.00580349	0.0155495
SPI-2ind Low OD	flgL	78.6665	2.90217	0.5529	-5.249	1.52925e-07	1.2436e-06
SPI-2ind Low OD	STM3775	9.0113	2.90184	0.852148	-3.40533	0.00066085	0.00236476
SPI-2ind Low OD	astD	13.8382	2.90178	0.739944	-3.92162	8.79567e-05	0.000402005
SPI-2ind Low OD	pqiA	17.6385	2.89893	0.642979	-4.50858	6.52623e-06	3.84226e-05
SPI-2ind Low OD	phnV	11.2392	2.87699	0.897008	-3.20732	0.00133979	0.00438822
SPI-2ind Low OD	motA	52.102	2.87231	0.520756	-5.51565	3.475e-08	3.08375e-07
SPI-2ind Low OD	STM3152	20.6979	2.86712	0.687022	-4.17326	3.00266e-05	0.000154681
SPI-2ind Low OD	yjfC	6.85135	2.86339	1.16843	-2.45063	0.0142605	0.0338618
SPI-2ind Low OD	cheM	75.3706	2.85281	0.418871	-6.81071	9.71157e-12	1.45315e-10
SPI-2ind Low OD	fepA	21.3802	2.84597	0.608006	-4.68083	2.85718e-06	1.83304e-05
SPI-2ind Low OD	STM1030	17.6099	2.84378	0.900773	-3.15705	0.00159377	0.00513278
SPI-2ind Low OD	fliM	24.3883	2.82726	0.666888	-4.23948	2.2404e-05	0.000118683
SPI-2ind Low OD	rbsA	18.3539	2.82141	0.613617	-4.598	4.26562e-06	2.63245e-05
SPI-2ind Low OD	STM2453	10.4124	2.82081	0.760651	-3.70841	0.000208564	0.000872096
SPI-2ind Low OD	yjgB	7.94694	2.81977	0.956588	-2.94774	0.00320108	0.00936071
SPI-2ind Low OD	STM0613	11.8453	2.81685	0.828411	-3.4003	0.000673113	0.00240158
SPI-2ind Low OD	purT	53.0516	2.81671	0.571631	-4.92749	8.3293e-07	5.95668e-06
SPI-2ind Low OD	sinI	6.69633	2.81298	1.19772	-2.34862	0.0188432	0.0429201
SPI-2ind Low OD	nrdA	69.1927	2.80978	0.413623	-6.79309	1.09759e-11	1.62237e-10
SPI-2ind Low OD	smvA	10.2915	2.80837	1.01231	-2.77422	0.00553349	0.014988
SPI-2ind Low OD	hmpA	9.10785	2.80726	0.818566	-3.42948	0.000604728	0.00218646
SPI-2ind Low OD	STM0762	13.361	2.78804	0.784741	-3.55281	0.000381137	0.00146403
SPI-2ind Low OD	ycdF	9.83752	2.77407	0.804293	-3.44908	0.000562494	0.00206446
SPI-2ind Low OD	rsd	9.82541	2.77247	0.920904	-3.01059	0.00260738	0.00785376
SPI-2ind Low OD	chaA	14.7663	2.77178	0.771963	-3.59056	0.000329973	0.00129992
SPI-2ind Low OD	mgtB	60.0642	2.76591	0.564942	-4.89591	9.78495e-07	6.91631e-06
SPI-2ind Low OD	PSLT042	7.21789	2.76024	0.894577	-3.08552	0.00203194	0.00637094
SPI-2ind Low OD	recN	81.8321	2.74609	0.572928	-4.79309	1.64236e-06	1.10945e-05
SPI-2ind Low OD	modA	34.4558	2.74134	0.535473	-5.11947	3.06392e-07	2.34805e-06
SPI-2ind Low OD	ampG	18.7754	2.73712	0.731282	-3.7429	0.000181907	0.000771914
SPI-2ind Low OD	STM0868	44.0666	2.72474	0.590254	-4.61621	3.90817e-06	2.43972e-05
SPI-2ind Low OD	ydgI	10.8727	2.71972	0.772829	-3.51918	0.000432884	0.00163695
SPI-2ind Low OD	sdhC	36.0761	2.70633	0.514753	-5.25753	1.46005e-07	1.19331e-06
SPI-2ind Low OD	scsC	7.58333	2.7063	0.885598	-3.0559	0.00224388	0.00694145
SPI-2ind Low OD	ybaE	11.3318	2.70109	0.779417	-3.46553	0.000529195	0.00195404
SPI-2ind Low OD	ybbP	30.7146	2.70108	0.552575	-4.88817	1.01776e-06	7.14193e-06
SPI-2ind Low OD	mglB	8.23474	2.70006	0.885678	-3.04858	0.00229925	0.00709471
SPI-2ind Low OD	STM0761	13.8888	2.6964	0.832444	-3.23913	0.00119894	0.00399072
SPI-2ind Low OD	mopA	817.52	2.68754	0.30571	-8.79113	1.48058e-18	4.16189e-17
SPI-2ind Low OD	ybeJ	9.64483	2.68713	0.851681	-3.1551	0.00160446	0.00516378
SPI-2ind Low OD	cheA	140.211	2.68225	0.461121	-5.81681	5.99819e-09	6.0896e-08
SPI-2ind Low OD	GcvB	27.473	2.67981	0.941854	-2.84525	0.0044377	0.012424
SPI-2ind Low OD	yacH	9.82729	2.66848	0.755777	-3.53078	0.000414335	0.00157415
SPI-2ind Low OD	ybeQ	9.49739	2.66404	0.864275	-3.0824	0.00205338	0.00642572
SPI-2ind Low OD	STM0509	9.38781	2.66134	0.825547	-3.22373	0.00126531	0.00418302
SPI-2ind Low OD	yjiJ	8.13071	2.65968	0.936605	-2.83971	0.0045155	0.0126056
SPI-2ind Low OD	STM0651	20.7047	2.65741	0.586075	-4.53426	5.7807e-06	3.44504e-05
SPI-2ind Low OD	yfaZ	10.3212	2.65663	0.949912	-2.79671	0.00516257	0.014192
SPI-2ind Low OD	yjiN	7.07874	2.64041	0.906168	-2.91382	0.00357035	0.010292
SPI-2ind Low OD	STM1026	14.3475	2.63076	0.722763	-3.63987	0.000272777	0.00110222
SPI-2ind Low OD	mntH	8.7788	2.62727	0.849614	-3.09231	0.00198603	0.00624308
SPI-2ind Low OD	aceA	10.9267	2.62514	0.769466	-3.41164	0.000645733	0.00231578
SPI-2ind Low OD	traX	10.8653	2.62459	0.741904	-3.53764	0.000403726	0.00153865
SPI-2ind Low OD	sthB	8.11722	2.62429	0.973671	-2.69525	0.00703352	0.0183991
SPI-2ind Low OD	kdgK	8.56291	2.61526	0.866578	-3.01792	0.00254515	0.00772601
SPI-2ind Low OD	STM4161	12.95	2.61174	0.778508	-3.35481	0.0007942	0.00278256
SPI-2ind Low OD	yfbK	6.77956	2.60933	0.968666	-2.69374	0.00706557	0.0184532
SPI-2ind Low OD	flgK	104.408	2.60324	0.573849	-4.53646	5.72075e-06	3.4219e-05
SPI-2ind Low OD	marA	6.69304	2.59816	0.982335	-2.64488	0.00817198	0.0209933
SPI-2ind Low OD	ybiV-1	50.6122	2.59435	0.547208	-4.74106	2.12604e-06	1.39715e-05
SPI-2ind Low OD	aceB	17.9213	2.59289	0.812803	-3.19006	0.00142242	0.00463002
SPI-2ind Low OD	ycbC	24.3827	2.59283	0.714079	-3.63101	0.000282312	0.00113368
SPI-2ind Low OD	aceK	7.22192	2.58817	0.907998	-2.85042	0.0043662	0.0122591
SPI-2ind Low OD	sufB	8.46901	2.58495	0.814651	-3.17308	0.00150832	0.00487697
SPI-2ind Low OD	fliO	10.4952	2.57969	0.849414	-3.03702	0.00238928	0.00731219
SPI-2ind Low OD	yegN	18.6296	2.57921	0.753471	-3.4231	0.00061911	0.00222852
SPI-2ind Low OD	cheZ	68.259	2.57536	0.601585	-4.28095	1.86094e-05	0.000100553
SPI-2ind Low OD	STM2528	8.94917	2.57334	1.02117	-2.51997	0.0117363	0.0287236
SPI-2ind Low OD	STM1256	21.5564	2.57169	0.689408	-3.73029	0.000191257	0.000805966
SPI-2ind Low OD	ycbY	54.9722	2.56984	0.419534	-6.12546	9.04197e-10	1.02977e-08
SPI-2ind Low OD	STM1257	10.9735	2.56116	0.79179	-3.23464	0.00121795	0.00405121
SPI-2ind Low OD	citA	22.6244	2.56035	0.743975	-3.44144	0.000578627	0.00212047
SPI-2ind Low OD	tyrP	14.5903	2.55931	0.66783	-3.83229	0.000126958	0.00056025
SPI-2ind Low OD	prgK	31.8858	2.55931	0.707288	-3.61848	0.00029634	0.00118123
SPI-2ind Low OD	STM0950	19.7644	2.55237	0.677068	-3.76974	0.000163416	0.000702646
SPI-2ind Low OD	gltA	404.509	2.54797	0.351647	-7.24581	4.29847e-13	7.18332e-12
SPI-2ind Low OD	ybjN	29.6925	2.54045	0.587847	-4.32161	1.54892e-05	8.50155e-05
SPI-2ind Low OD	fljA	9.20643	2.53626	1.00886	-2.514	0.0119371	0.0290984
SPI-2ind Low OD	stbC	11.2245	2.53437	0.885535	-2.86196	0.00421025	0.0118555
SPI-2ind Low OD	cheY	47.0919	2.52712	0.613778	-4.11732	3.83305e-05	0.000191771
SPI-2ind Low OD	rbsC	12.9885	2.51953	0.719614	-3.50122	0.000463128	0.00173646
SPI-2ind Low OD	fliD	109.259	2.51678	0.569829	-4.41672	1.00208e-05	5.65984e-05
SPI-2ind Low OD	sopB	17.9397	2.51476	0.880858	-2.85489	0.00430511	0.0120946
SPI-2ind Low OD	hutI	49.6289	2.50116	0.678394	-3.68688	0.000227016	0.000937164
SPI-2ind Low OD	araC	11.3056	2.49298	0.760324	-3.27884	0.00104233	0.00351516
SPI-2ind Low OD	STM0314	7.7937	2.47865	0.896287	-2.76546	0.00568424	0.0153229
SPI-2ind Low OD	fliC	888.342	2.47853	0.608103	-4.07584	4.58485e-05	0.000225213
SPI-2ind Low OD	glpT	15.3365	2.47106	0.734069	-3.36625	0.000761981	0.00268515
SPI-2ind Low OD	ushA	24.8213	2.46743	0.64862	-3.80412	0.000142309	0.000621788
SPI-2ind Low OD	ycdZ	16.085	2.46593	0.759283	-3.24771	0.00116339	0.00388302
SPI-2ind Low OD	treC	7.61258	2.46171	0.985718	-2.49738	0.0125114	0.0303004
SPI-2ind Low OD	ybeM	14.6102	2.45799	0.790698	-3.10864	0.0018795	0.00594665
SPI-2ind Low OD	fliT	29.8948	2.45744	0.719422	-3.41585	0.000635823	0.0022853
SPI-2ind Low OD	traC	18.3457	2.45661	0.690023	-3.56018	0.000370594	0.00143373
SPI-2ind Low OD	ybeF	25.2712	2.45491	0.664655	-3.69351	0.000221181	0.000915409
SPI-2ind Low OD	dpiA	7.30609	2.45397	0.872322	-2.81314	0.00490598	0.0135402
SPI-2ind Low OD	STM1043	11.2267	2.45015	0.789711	-3.10259	0.00191836	0.00605385
SPI-2ind Low OD	sbmC	13.4304	2.44657	0.672395	-3.63858	0.000274142	0.00110635
SPI-2ind Low OD	tktB	10.5715	2.44118	0.801025	-3.04757	0.00230697	0.0071081
SPI-2ind Low OD	sitA	9.94465	2.43881	0.988495	-2.46719	0.0136177	0.0325419
SPI-2ind Low OD	STM0867	30.2655	2.43878	0.49466	-4.9302	8.21443e-07	5.88318e-06
SPI-2ind Low OD	aldB	9.14598	2.43146	0.795038	-3.05829	0.00222601	0.00689935
SPI-2ind Low OD	stpA	38.5815	2.42956	0.527321	-4.60736	4.07809e-06	2.52956e-05
SPI-2ind Low OD	dinF	18.782	2.42714	0.703922	-3.44802	0.00056471	0.00207103
SPI-2ind Low OD	dinG	111.34	2.42041	0.500243	-4.83846	1.3085e-06	9.0018e-06
SPI-2ind Low OD	STM0858	36.4933	2.41628	0.545914	-4.42613	9.59389e-06	5.43766e-05
SPI-2ind Low OD	STM2725	19.8977	2.41175	0.639285	-3.77258	0.000161567	0.000695926
SPI-2ind Low OD	STM2527	7.33934	2.40553	0.869945	-2.76515	0.00568969	0.0153291
SPI-2ind Low OD	nrdB	33.3507	2.4047	0.499338	-4.81578	1.4663e-06	1.0029e-05
SPI-2ind Low OD	lpxK	47.9534	2.40421	0.437522	-5.49507	3.90552e-08	3.45319e-07
SPI-2ind Low OD	yneI	12.1819	2.4036	0.740672	-3.24515	0.00117387	0.00390995
SPI-2ind Low OD	STM2551	11.4933	2.39301	0.751581	-3.18397	0.0014527	0.00471595
SPI-2ind Low OD	cdaR	7.66239	2.39275	0.828504	-2.88804	0.0038765	0.0110825
SPI-2ind Low OD	scsD	7.65194	2.38572	0.825991	-2.88832	0.0038731	0.0110794
SPI-2ind Low OD	ybiP	37.9261	2.38557	0.660744	-3.61044	0.000305683	0.00121426
SPI-2ind Low OD	pncA	8.05537	2.38429	0.854007	-2.79189	0.00524014	0.0143484
SPI-2ind Low OD	thiC	99.5946	2.38408	0.538266	-4.4292	9.45852e-06	5.38604e-05
SPI-2ind Low OD	fumC	21.8645	2.38167	0.543352	-4.3833	1.16893e-05	6.53393e-05
SPI-2ind Low OD	ybcI	7.29498	2.38147	0.858373	-2.77439	0.00553047	0.014988
SPI-2ind Low OD	sipD	10.3052	2.3791	0.841535	-2.82709	0.00469732	0.0130603
SPI-2ind Low OD	malZ	15.5288	2.37193	0.677329	-3.50188	0.000461981	0.0017335
SPI-2ind Low OD	ygiK	7.95278	2.36985	0.879442	-2.69472	0.00704484	0.0184089
SPI-2ind Low OD	ybjT	88.1438	2.36503	0.559431	-4.22756	2.36235e-05	0.000124735
SPI-2ind Low OD	STM0650	11.7765	2.35878	0.92261	-2.55664	0.010569	0.0261965
SPI-2ind Low OD	STM0717	7.40411	2.35218	0.926291	-2.53935	0.0111059	0.0273873
SPI-2ind Low OD	pstA	10.1026	2.34944	0.763987	-3.07524	0.00210332	0.00656089
SPI-2ind Low OD	STM1255	69.6638	2.34543	0.599096	-3.91496	9.04203e-05	0.00041073
SPI-2ind Low OD	STM3135	12.0442	2.33755	0.756779	-3.08882	0.00200954	0.0063062
SPI-2ind Low OD	galM	137.093	2.33561	0.461763	-5.05803	4.23601e-07	3.18881e-06
SPI-2ind Low OD	ugpB	12.2437	2.33383	0.774787	-3.01222	0.00259347	0.0078287
SPI-2ind Low OD	fadL	26.2706	2.32166	0.62121	-3.73732	0.000185991	0.000787184
SPI-2ind Low OD	dinP	21.9955	2.31864	0.69138	-3.35364	0.000797574	0.00279237
SPI-2ind Low OD	emtA	12.0408	2.31703	0.685743	-3.37886	0.000727879	0.00257994
SPI-2ind Low OD	STM1787	7.93234	2.31412	0.885552	-2.61319	0.00897006	0.0227313
SPI-2ind Low OD	livF	14.4488	2.30362	0.742959	-3.1006	0.0019313	0.00608679
SPI-2ind Low OD	STM1251	76.6609	2.30359	0.670497	-3.43564	0.000591148	0.00214694
SPI-2ind Low OD	gcvT	18.1758	2.29797	0.701288	-3.27678	0.00104997	0.00353113
SPI-2ind Low OD	STM3966	7.70591	2.29737	0.888746	-2.58496	0.00973909	0.0244066
SPI-2ind Low OD	STM3025	8.53341	2.29725	0.855009	-2.68682	0.00721362	0.0187995
SPI-2ind Low OD	hutC	24.4786	2.28267	0.732075	-3.11808	0.00182036	0.0057859
SPI-2ind Low OD	moeB	42.3901	2.27946	0.525072	-4.34122	1.41692e-05	7.81235e-05
SPI-2ind Low OD	ilvI	17.5173	2.27494	0.603234	-3.77125	0.000162435	0.000699045
SPI-2ind Low OD	yjbJ	8.60056	2.27323	0.851758	-2.66887	0.00761076	0.0196658
SPI-2ind Low OD	fdnG	22.9878	2.26444	0.576456	-3.92821	8.5579e-05	0.000391874
SPI-2ind Low OD	tsx	15.1491	2.24298	0.724559	-3.09565	0.00196381	0.00618124
SPI-2ind Low OD	ydcK	6.96961	2.23653	0.889168	-2.5153	0.011893	0.0290485
SPI-2ind Low OD	STM1060	22.1891	2.23517	0.656244	-3.406	0.000659217	0.00236066
SPI-2ind Low OD	STM0718	14.7637	2.23141	0.730931	-3.05283	0.00226695	0.00699947
SPI-2ind Low OD	bolA	13.549	2.23134	0.697835	-3.19752	0.00138614	0.004521
SPI-2ind Low OD	aceF	337.039	2.2292	0.463339	-4.81116	1.50053e-06	1.02233e-05
SPI-2ind Low OD	thiH	47.5734	2.22674	0.723923	-3.07593	0.00209848	0.00655002
SPI-2ind Low OD	cpdB	11.3448	2.22609	0.822727	-2.70575	0.00681512	0.0179146
SPI-2ind Low OD	uvrB	347.836	2.21874	0.447738	-4.95544	7.21672e-07	5.20696e-06
SPI-2ind Low OD	dcuC	24.2004	2.21654	0.64687	-3.42656	0.00061128	0.00220523
SPI-2ind Low OD	STM1258	11.2911	2.20954	0.783584	-2.81979	0.00480555	0.0133235
SPI-2ind Low OD	nanT	10.3299	2.20885	0.883896	-2.499	0.0124546	0.0301927
SPI-2ind Low OD	pspC	12.3498	2.20309	0.786364	-2.80162	0.00508466	0.0139857
SPI-2ind Low OD	cpxP	14.8492	2.19787	0.703935	-3.12227	0.00179461	0.00572275
SPI-2ind Low OD	STM2759	8.2491	2.17899	0.851306	-2.55959	0.0104796	0.0260411
SPI-2ind Low OD	mukF	50.9429	2.17818	0.460065	-4.7345	2.19599e-06	1.43924e-05
SPI-2ind Low OD	rbsD	15.5888	2.17616	0.849785	-2.56084	0.0104421	0.0259809
SPI-2ind Low OD	yhgF	59.9834	2.17342	0.496801	-4.37482	1.21532e-05	6.76988e-05
SPI-2ind Low OD	srgB	7.99008	2.17103	0.808513	-2.68521	0.00724842	0.01887
SPI-2ind Low OD	flgM	27.1701	2.16882	0.569061	-3.81123	0.000138277	0.000605256
SPI-2ind Low OD	STM3521	14.0863	2.16579	0.651305	-3.32531	0.000883212	0.00304614
SPI-2ind Low OD	STM1368	15.7424	2.16429	0.619767	-3.4921	0.000479237	0.00178837
SPI-2ind Low OD	ybaY	8.99064	2.16281	0.936108	-2.31043	0.0208645	0.0467362
SPI-2ind Low OD	mdaA	28.4043	2.16248	0.524534	-4.12267	3.74509e-05	0.000187756
SPI-2ind Low OD	dadX	11.433	2.15796	0.722214	-2.98798	0.00280825	0.00836795
SPI-2ind Low OD	alaX	12.4403	2.15668	0.745418	-2.89325	0.00381278	0.010939
SPI-2ind Low OD	livK	27.6503	2.15009	0.509649	-4.21876	2.4565e-05	0.000129006
SPI-2ind Low OD	STM1638	16.922	2.14568	0.644349	-3.33	0.000868459	0.00299951
SPI-2ind Low OD	yabI	11.1686	2.13745	0.797375	-2.68061	0.00734885	0.0191007
SPI-2ind Low OD	yggA	9.83982	2.12848	0.770896	-2.76105	0.00576167	0.0154716
SPI-2ind Low OD	cheR	23.9987	2.12558	0.626587	-3.39232	0.000693041	0.00246725
SPI-2ind Low OD	fliS	30.3489	2.12526	0.794535	-2.67485	0.00747628	0.0193905
SPI-2ind Low OD	STM1560	7.38753	2.12489	0.911488	-2.33123	0.019741	0.0445892
SPI-2ind Low OD	gidA	44.8697	2.12313	0.4585	-4.63059	3.64632e-06	2.29096e-05
SPI-2ind Low OD	STM1441	11.6678	2.11177	0.679933	-3.10585	0.00189732	0.00599913
SPI-2ind Low OD	motB	49.5255	2.10465	0.544238	-3.86714	0.000110118	0.000490389
SPI-2ind Low OD	glpA	12.8889	2.104	0.705661	-2.9816	0.0028675	0.00850803
SPI-2ind Low OD	hydH	9.13596	2.10395	0.864394	-2.43401	0.0149324	0.0352336
SPI-2ind Low OD	STM1081	8.04219	2.10211	0.814969	-2.57937	0.00989813	0.0247861
SPI-2ind Low OD	ybjG	75.965	2.10182	0.43643	-4.81594	1.4651e-06	1.0029e-05
SPI-2ind Low OD	ybjO	15.5966	2.1017	0.83793	-2.50821	0.0121345	0.029517
SPI-2ind Low OD	livH	21.6238	2.09805	0.612124	-3.42749	0.000609191	0.00219933
SPI-2ind Low OD	livG	22.2195	2.09761	0.58693	-3.57387	0.000351748	0.00137283
SPI-2ind Low OD	STM2913	14.0388	2.09691	0.667815	-3.13996	0.00168974	0.00542389
SPI-2ind Low OD	rtcR	11.7579	2.09398	0.733214	-2.8559	0.00429156	0.0120635
SPI-2ind Low OD	STnc4250	12.0889	2.09123	0.720698	-2.90167	0.00371182	0.0106745
SPI-2ind Low OD	STM0562	7.8638	2.08229	0.855203	-2.43485	0.0148979	0.0352034
SPI-2ind Low OD	yhhJ	8.35293	2.08147	0.871124	-2.3894	0.0168758	0.0390238
SPI-2ind Low OD	malP	30.2371	2.08064	0.568011	-3.66303	0.000249246	0.00101941
SPI-2ind Low OD	yhjV	7.30972	2.07603	0.839635	-2.47254	0.0134157	0.0321698
SPI-2ind Low OD	ndk	21.6474	2.07432	0.679005	-3.05493	0.00225111	0.00695941
SPI-2ind Low OD	gltS	32.1032	2.06896	0.524002	-3.94838	7.86806e-05	0.000362676
SPI-2ind Low OD	osmY	18.0226	2.06199	0.674417	-3.05745	0.00223233	0.00691452
SPI-2ind Low OD	sucD	110.715	2.0556	0.37094	-5.54159	2.99732e-08	2.69426e-07
SPI-2ind Low OD	shdA	25.7931	2.05099	0.576297	-3.55892	0.000372385	0.00143732
SPI-2ind Low OD	glpQ	15.1154	2.03847	0.762221	-2.67438	0.00748677	0.0194073
SPI-2ind Low OD	ymdF	14.4523	2.03666	0.674969	-3.01741	0.00254946	0.00773428
SPI-2ind Low OD	STM3136	8.70512	2.02872	0.834453	-2.4312	0.0150489	0.0354739
SPI-2ind Low OD	gcvP	57.3424	2.02614	0.529553	-3.82613	0.000130175	0.000572368
SPI-2ind Low OD	narH	8.63625	2.02535	0.861526	-2.35089	0.0187284	0.0426987
SPI-2ind Low OD	yafH	19.4648	2.02419	0.803553	-2.51905	0.0117673	0.028785
SPI-2ind Low OD	trmA	14.774	2.02181	0.677809	-2.98285	0.00285574	0.0084783
SPI-2ind Low OD	fliN	26.1427	2.0208	0.716762	-2.81935	0.00481211	0.0133265
SPI-2ind Low OD	yjiO	19.6861	2.01378	0.628337	-3.20493	0.00135095	0.0044151
SPI-2ind Low OD	STM1491	8.68199	2.00749	0.814033	-2.46611	0.0136589	0.0326118
SPI-2ind Low OD	purD	103.595	2.0042	0.64352	-3.11443	0.00184298	0.00584963
SPI-2ind Low OD	rluA	13.8228	2.0002	0.739934	-2.70321	0.00686725	0.0180259
Control High OD	STM0723	737.424	10.9812	1.13238	-9.69742	3.09215e-22	1.45061e-20
Control High OD	STM0722	538.143	10.7859	0.991999	-10.8729	1.55143e-27	1.02692e-25
Control High OD	IsrA	32.8347	10.6546	1.43209	-7.43993	1.00741e-13	2.47096e-12
Control High OD	STM0610	114.008	10.4963	1.32884	-7.89887	2.81432e-15	8.1114e-14
Control High OD	STM0721	642.19	10.2789	0.950663	-10.8123	3.00929e-27	1.93878e-25
Control High OD	STM0724	1103.13	10.0222	0.963413	-10.4028	2.4063e-25	1.43546e-23
Control High OD	STM2714	647.721	10.0192	0.605522	-16.5465	1.69789e-61	7.45836e-59
Control High OD	STM1015	40.8937	10.0006	1.37051	-7.29697	2.94317e-13	6.74e-12
Control High OD	STM0765	838.651	9.85995	0.939812	-10.4914	9.46166e-26	5.71484e-24
Control High OD	stbA	16.886	9.70073	1.7451	-5.55885	2.71552e-08	2.9094e-07
Control High OD	STM2711	268.441	9.61288	0.978694	-9.82215	9.03991e-23	4.59798e-21
Control High OD	STM0894	1483.84	9.53794	0.919752	-10.3701	3.39112e-25	1.99828e-23
Control High OD	STM2719	596.438	9.48417	0.730949	-12.9751	1.69271e-38	2.272e-36
Control High OD	STM2718	656.761	9.47778	0.811897	-11.6736	1.7387e-31	1.50025e-29
Control High OD	STM0929	461.811	9.4302	0.911511	-10.3457	4.37819e-25	2.54885e-23
Control High OD	STM0809	968.916	9.33087	0.958723	-9.7326	2.18926e-22	1.04738e-20
Control High OD	STM0914	1597.95	9.21421	0.608522	-15.142	8.56347e-52	2.43404e-49
Control High OD	STM2717	142.623	9.18839	0.822114	-11.1765	5.31209e-29	3.77471e-27
Control High OD	STM1035	559.046	9.18214	0.690818	-13.2917	2.58629e-40	3.90531e-38
Control High OD	STM0927	2069.99	9.16818	0.496089	-18.4809	2.94044e-76	2.36804e-73
Control High OD	STM0725	269.349	9.00382	0.954888	-9.42919	4.13272e-21	1.81539e-19
Control High OD	ybhM	191.697	8.98663	0.973075	-9.23529	2.57578e-20	1.06378e-18
Control High OD	STM0720	275.145	8.91974	1.04822	-8.50943	1.74791e-17	6.12022e-16
Control High OD	STM0884	1159.79	8.86718	0.863534	-10.2685	9.77249e-25	5.55537e-23
Control High OD	STM2713	161.311	8.8407	0.721348	-12.2558	1.56397e-34	1.67936e-32
Control High OD	STM1245	61.5943	8.8252	1.48722	-5.93401	2.95628e-09	3.78906e-08
Control High OD	STM1037	499.95	8.80381	0.771898	-11.4054	3.9298e-30	2.967e-28
Control High OD	STM0896	912.097	8.68144	0.680672	-12.7542	2.95342e-37	3.48071e-35
Control High OD	STM0726	1319.32	8.63102	0.838886	-10.2887	7.92623e-25	4.55947e-23
Control High OD	STM0895	521.222	8.56916	0.581552	-14.735	3.84193e-49	9.2821e-47
Control High OD	STM2710	405.41	8.56227	0.590375	-14.5031	1.15774e-47	2.54282e-45
Control High OD	STM1003	535.598	8.53013	0.88644	-9.62291	6.39962e-22	2.91726e-20
Control High OD	STM2716	105.069	8.46886	0.862722	-9.81644	9.56601e-23	4.81489e-21
Control High OD	dcoC	38.2881	8.4379	1.44166	-5.85291	4.83042e-09	5.93909e-08
Control High OD	STM1036	553.087	8.38798	0.54291	-15.45	7.54036e-54	2.27719e-51
Control High OD	STM2709	223.743	8.28362	0.680443	-12.1739	4.28291e-34	4.31146e-32
Control High OD	STM2720	1887.46	8.26318	0.575061	-14.3692	8.07431e-47	1.62563e-44
Control High OD	STM2712	228.569	8.23634	0.673307	-12.2327	2.07995e-34	2.18485e-32
Control High OD	STM0885	293.053	8.20787	0.801394	-10.242	1.28566e-24	7.14059e-23
Control High OD	STM0897	1321.87	8.18336	0.629755	-12.9945	1.31445e-38	1.81469e-36
Control High OD	STM0030	79.9233	8.18322	0.942386	-8.68351	3.83739e-18	1.40472e-16
Control High OD	STM0915	1328.77	8.16067	0.489349	-16.6766	1.94011e-62	9.37463e-60
Control High OD	STM0912	6703.27	8.13771	0.630966	-12.8972	4.66502e-38	6.09227e-36
Control High OD	STM0921	2314.25	8.10959	0.350151	-23.1603	1.14488e-118	5.53205e-115
Control High OD	STM0918	6829.43	8.08864	0.356958	-22.6599	1.11378e-113	2.69089e-110
Control High OD	STM0917	714.833	8.06975	0.464285	-17.381	1.14872e-67	6.93828e-65
Control High OD	STM0919	1218.89	8.04677	0.675709	-11.9086	1.06718e-32	9.72947e-31
Control High OD	STM0925	5085.61	7.96076	0.366036	-21.7486	7.12378e-105	6.88442e-102
Control High OD	STM0909	1746.29	7.90204	0.454073	-17.4026	7.89066e-68	5.44681e-65
Control High OD	csgB	65.7735	7.87021	0.897001	-8.77392	1.72547e-18	6.51504e-17
Control High OD	STM0922	1119.97	7.8579	0.461277	-17.0351	4.50891e-65	2.42078e-62
Control High OD	STM0906	646.101	7.82892	0.474047	-16.5151	2.85746e-61	1.1506e-58
Control High OD	STM2722	636.021	7.81515	0.50006	-15.6284	4.6618e-55	1.50172e-52
Control High OD	STM0916	2007.98	7.80529	0.527259	-14.8035	1.38983e-49	3.53455e-47
Control High OD	ydiN	64.9666	7.7344	1.19818	-6.45513	1.08128e-10	1.7711e-09
Control High OD	STM2715	339.783	7.71359	0.635047	-12.1465	5.98861e-34	5.9055e-32
Control High OD	STM0911	3007.44	7.64752	0.477673	-16.01	1.0888e-57	4.04699e-55
Control High OD	STM2696	522.583	7.6445	0.682818	-11.1955	4.28888e-29	3.13998e-27
Control High OD	STnc3400	68.2712	7.59343	1.20868	-6.28242	3.33333e-10	4.98658e-09
Control High OD	STM2721	821.019	7.55713	0.870804	-8.67833	4.01614e-18	1.4591e-16
Control High OD	STM2708	535.592	7.53078	0.680237	-11.0708	1.73804e-28	1.21713e-26
Control High OD	STM4259	122.383	7.47153	1.51912	-4.91833	8.72848e-07	7.19727e-06
Control High OD	STM2700	510.294	7.47001	0.629177	-11.8727	1.6413e-32	1.46866e-30
Control High OD	STM0920	2763.66	7.42651	0.504191	-14.7296	4.16469e-49	9.58274e-47
Control High OD	STM0031	46.9527	7.42194	0.851142	-8.71998	2.78261e-18	1.03427e-16
Control High OD	STM0839	637.518	7.41202	0.76365	-9.70605	2.84137e-22	1.34603e-20
Control High OD	allP	196.602	7.369	0.783669	-9.40321	5.29248e-21	2.3039e-19
Control High OD	STM2695	1162.31	7.36488	0.600234	-12.27	1.31206e-34	1.44088e-32
Control High OD	STM2586	315.401	7.36052	0.617869	-11.9128	1.01561e-32	9.43734e-31
Control High OD	STM2628	12.3577	7.32351	1.55933	-4.69657	2.64568e-06	1.96374e-05
Control High OD	STM1131	365.774	7.28859	0.837844	-8.69922	3.34181e-18	1.23264e-16
Control High OD	STM0926	2634.06	7.2686	0.502448	-14.4664	1.97572e-47	4.15072e-45
Control High OD	STM2595	241.559	7.24708	0.522688	-13.865	1.0319e-43	1.78076e-41
Control High OD	STM0719	191.559	7.23376	0.882662	-8.1954	2.49771e-16	7.7864e-15
Control High OD	STM2723	361.291	7.2198	0.560641	-12.8778	6.00591e-38	7.63699e-36
Control High OD	STM1040	445.093	7.20708	0.662583	-10.8772	1.47964e-27	9.93e-26
Control High OD	STM4257	51.476	7.20178	1.45829	-4.9385	7.87249e-07	6.54731e-06
Control High OD	STM1034	278.53	7.17211	0.627298	-11.4334	2.84894e-30	2.18509e-28
Control High OD	STM2697	1280.25	7.08414	0.315551	-22.45	1.27831e-111	1.5442e-108
Control High OD	STM0910	3164.63	7.04758	0.311275	-22.641	1.71204e-113	2.75752e-110
Control High OD	STM2706	1088.5	7.0146	0.535583	-13.0971	3.41987e-39	4.86024e-37
Control High OD	STM2703	1241.9	7.00627	0.601042	-11.6569	2.11697e-31	1.7946e-29
Control High OD	STM0298	37.2553	6.99443	0.787348	-8.88354	6.47683e-19	2.52387e-17
Control High OD	STM2574	167.016	6.98585	0.699029	-9.99364	1.62505e-23	8.62884e-22
Control High OD	STM1132	457.519	6.97449	0.854561	-8.16149	3.30907e-16	1.01199e-14
[truncated: 2,635 more rows]

## Sheet: E
Condition	RNA	baseMean	log2FoldChange	padj
Control_LowOD	STM2780	16.3556	3.67012	5.88093e-07
Control_LowOD	STM2287	5.66463	6.40454	0.000368087
Control_LowOD	sseI	18.9008	5.55192	1.6515e-08
Control_LowOD	sspH2	7.25525	2.04654	0.0222637
Control_LowOD	STM0972	15.9762	4.40875	2.31795e-12
Control_LowOD	sseC	12.9573	5.34616	1.83605e-09
Control_LowOD	pipB	7.56518	7.04815	2.1259e-07
Control_LowOD	gogB	5.55448	2.07988	0.0451758
Control_LowOD	slrP	66.7864	5.21015	1.81135e-44
Control_LowOD	srfJ	3.79288	5.3497	0.00132961
Control_LowOD	STM1026	5.35793	5.72263	0.00168079
Control_LowOD	sopB	16.9176	3.02641	5.05071e-06
Control_LowOD	spvB	6.18067	4.27103	0.0306416
Control_HighOD	STM4157	190.118	3.35433	0.00149516
Control_HighOD	STM2585A	69.3721	4.20981	1.60445e-07
Control_HighOD	STM1055	480.725	5.0369	2.18426e-09
Control_HighOD	STM1026	308.903	3.46066	5.11158e-08
Control_HighOD	STM0972	1181.65	3.36582	1.7344e-08
Control_HighOD	sseI	803.821	3.41311	4.46431e-05
Control_HighOD	sseC	442.753	2.19287	2.07969e-07
Control_HighOD	ssaB	143.181	3.83875	2.346e-17
Control_HighOD	spvC	36.5084	5.79857	0.000320131
Control_HighOD	sopD	59.3984	3.40928	0.000117304
Control_HighOD	slrP	1546.88	2.6525	0.00124148
Control_HighOD	pipB	355.433	2.54463	0.000789024
Control_HighOD	gogB	1717.78	3.83621	3.59288e-05
SPI-2ind_LowOD	slrP	112.875	2.97111	2.22504e-14
SPI-2ind_LowOD	sipC	34.9999	3.34072	1.27257e-06
SPI-2ind_LowOD	sipB	36.4054	3.20743	2.18543e-07
SPI-2ind_LowOD	sptP	32.7738	3.17135	1.15515e-07
SPI-2ind_LowOD	sipA	27.7958	2.95831	0.000845036
SPI-2ind_LowOD	STM1026	14.3475	2.63076	0.00110222
SPI-2ind_LowOD	sipD	10.3052	2.3791	0.0130603
SPI-2ind_LowOD	sopB	17.9397	2.51476	0.0120946
SPI-2ind_HighOD	STM1055	273.337	3.19127	6.64335e-12
SPI-2ind_HighOD	STM1026	320.072	3.682	3.66579e-10
SPI-2ind_HighOD	sptP	277.167	2.6242	2.76769e-07
SPI-2ind_HighOD	sopE2	79.9054	2.56676	0.00353408
SPI-2ind_HighOD	sopD	146.235	5.31058	0.000457101
SPI-2ind_HighOD	sopB	227.217	4.45997	6.93129e-24
SPI-2ind_HighOD	sopA	97.0199	3.85826	0.000119917
SPI-2ind_HighOD	slrP	1132.62	3.41375	1.74196e-11
SPI-2ind_HighOD	sipD	67.7253	2.46215	3.5866e-06
SPI-2ind_HighOD	sipC	317.528	3.74867	5.83205e-06
SPI-2ind_HighOD	sipB	524.938	4.32948	3.60153e-09
SPI-2ind_HighOD	sipA	258.855	2.98717	8.02365e-10
SPI-1ind	STM4157	714.695	3.97116	5.0273e-34
SPI-1ind	STM2585A	171.809	5.28913	1.16811e-31
SPI-1ind	STM2137	120.901	2.38859	8.26295e-09
SPI-1ind	STM1055	1398.78	2.9294	5.53086e-26
SPI-1ind	STM1026	1228.15	5.61843	2.26584e-41
SPI-1ind	STM0359	46.1276	2.5698	6.13957e-09
SPI-1ind	sseJ	446.27	2.13694	2.30195e-12
SPI-1ind	sseI	2603.08	2.75203	6.40352e-26
SPI-1ind	srfJ	200.595	3.00133	1.46083e-20
SPI-1ind	spvC	239.459	8.04888	7.49869e-49
SPI-1ind	spvB	268.43	2.94771	3.75673e-20
SPI-1ind	sopD	295.658	2.42308	4.41144e-06
SPI-1ind	slrP	4966.32	4.5392	2.61877e-63
SPI-1ind	pagD	110.34	5.29117	5.19889e-42
SPI-1ind	gogB	8586.36	6.39025	1.0107e-139

## Sheet: F
Condition	RNA	baseMean	log2FoldChange	padj
Control_LowOD	STM0292	4.22379	4.03269	0.00120561
Control_LowOD	STM0291	18.9609	4.97142	1.03854e-15
Control_LowOD	STM0285	22.1142	5.70277	4.05681e-13
Control_LowOD	STM0282	5.57275	5.79788	4.86677e-05
Control_LowOD	STM0268	8.08329	5.35397	1.95358e-07
Control_LowOD	STM0272	7.08581	4.45265	0.000348697
Control_LowOD	STM0274	8.23821	4.91666	1.17997e-06
Control_LowOD	STM0289	11.537	5.21036	2.40818e-07
Control_LowOD	STM0281	7.27753	8.90169	3.1504e-08
Control_LowOD	STM0286	6.68032	6.77972	2.06084e-06
Control_LowOD	STM0270	4.61351	3.96173	0.0362932
Control_LowOD	STM0267	7.68913	5.33066	2.64075e-05
Control_LowOD	STM0288	6.27324	6.9713	7.84511e-05
Control_LowOD	STM0271	6.03314	5.56755	0.000129635
Control_HighOD	STM0298	37.2553	6.99443	2.52387e-17
Control_HighOD	STM0296	58.8705	5.84574	8.06246e-10
Control_HighOD	STM0295	77.4174	4.64761	2.55541e-11
Control_HighOD	STM0294	117.224	5.09452	3.79752e-12
Control_HighOD	STM0289	105.13	2.04729	0.022657
Control_HighOD	STM0288	101.541	3.29017	3.73599e-06
Control_HighOD	STM0287	66.3569	3.41452	0.000234814
Control_HighOD	STM0286	44.4538	3.71082	5.25965e-08
Control_HighOD	STM0285	108.755	2.98555	0.00059435
Control_HighOD	STM0284	95.4191	6.76814	1.13937e-14
Control_HighOD	STM0283	115.096	5.05595	5.09617e-12
Control_HighOD	STM0280	30.8654	5.57974	0.00202508
Control_HighOD	STM0279	36.6308	6.21372	2.92531e-09
Control_HighOD	STM0278	24.6294	4.75483	1.95754e-06
Control_HighOD	STM0277	80.543	6.92321	2.4128e-17
Control_HighOD	STM0276	14.5332	4.09161	0.000152344
Control_HighOD	STM0275	36.2385	4.14527	0.000439272
Control_HighOD	STM0274	68.4359	2.48014	0.000632411
Control_HighOD	STM0273	30.6579	4.00249	1.62243e-05
Control_HighOD	STM0272	75.9258	4.64452	3.51291e-09
SPI-2ind_LowOD	STM0291	30.1811	3.33328	1.92878e-06
SPI-2ind_LowOD	STM0285	30.6084	3.98174	7.193e-09
SPI-2ind_LowOD	STM0268	9.94561	3.42192	0.00213048
SPI-2ind_LowOD	STM0272	11.5343	3.48652	3.13752e-05
SPI-2ind_LowOD	STM0274	12.0872	3.55305	2.55643e-05
SPI-2ind_LowOD	STM0289	8.66615	3.25808	0.00108841
SPI-2ind_LowOD	STM0281	9.67918	5.17824	2.94546e-05
SPI-2ind_LowOD	STM0286	7.82896	5.7918	0.0002476
SPI-2ind_LowOD	STM0267	7.12865	4.93999	0.000106134
SPI-2ind_HighOD	STM0289	79.2389	2.5833	0.000401579
SPI-2ind_HighOD	STM0275	30.5525	3.41712	0.034414
SPI-1ind	STM0298	153.273	8.10548	3.78454e-37
SPI-1ind	STM0297	52.6004	5.06752	5.47255e-14
SPI-1ind	STM0296	304.256	7.07632	1.3668e-71
SPI-1ind	STM0295	330.51	5.77101	5.12547e-54
SPI-1ind	STM0294	1018.49	5.77173	1.78302e-41
SPI-1ind	STM0291	1342.93	3.60451	9.8916e-56
SPI-1ind	STM0290	64.0821	3.90553	9.49856e-15
SPI-1ind	STM0289	359.914	3.88982	1.93451e-58
SPI-1ind	STM0288	541.881	5.6937	1.34622e-65
SPI-1ind	STM0287	344.894	5.98221	1.26861e-92
SPI-1ind	STM0286	168.84	4.8798	1.00763e-23
SPI-1ind	STM0285	965.601	4.79719	1.40494e-52
SPI-1ind	STM0284	1135.03	9.43781	9.59091e-68
SPI-1ind	STM0283	488.161	6.96225	4.97585e-33
SPI-1ind	STM0282	118.276	2.90809	1.41496e-11
SPI-1ind	STM0281	351.715	4.26986	1.4732e-61
SPI-1ind	STM0280	364.225	7.31636	1.83959e-88
SPI-1ind	STM0279	188.184	5.81318	1.48804e-28
SPI-1ind	STM0278	128.775	4.7158	1.46009e-20
SPI-1ind	STM0277	312.107	5.77854	1.38608e-55
SPI-1ind	STM0276	59.7484	5.36879	5.60106e-24
SPI-1ind	STM0275	257.486	5.81151	1.68493e-50
SPI-1ind	STM0274	297.566	3.82158	5.60558e-51
SPI-1ind	STM0273	131.017	4.23275	4.7558e-33
SPI-1ind	STM0272	305.306	4.03663	1.5919e-25
SPI-1ind	STM0271	223.106	3.42195	1.4494e-30
SPI-1ind	STM0266	372.628	3.98707	1.67033e-49

## Sheet: G
Condition	ncRNA	baseMean	log2FoldChange	padj
Control_LowOD	STnc470	3.57186	4.01856	0.00227256
Control_LowOD	STnc1040	18.1545	2.86539	0.000718993
Control_LowOD	RybB	10.8775	4.3383	3.15058e-07
Control_LowOD	IsrL	4.20142	2.74944	0.0423878
Control_LowOD	STnc3290	7.02008	4.01178	2.111e-05
Control_LowOD	STnc980	8.2433	6.16087	7.12529e-08
Control_LowOD	AmgR	4.60682	7.20213	8.83324e-05
Control_LowOD	STnc3770	4.0205	5.46742	0.000230201
Control_LowOD	STnc790	3.7321	6.20022	0.00333811
Control_LowOD	IsrA	3.93818	8.01936	0.000110938
Control_LowOD	STnc3330	4.57998	8.17496	8.28536e-05
Control_LowOD	STnc480	4.8223	8.13091	0.00127227
Control_HighOD	STnc740	52.6017	5.35501	0.000810814
Control_HighOD	STnc700	131.178	4.08962	0.0168304
Control_HighOD	STnc480	23.2387	5.16052	1.81022e-05
Control_HighOD	STnc380	37.087	2.4402	0.0250584
Control_HighOD	STnc3770	18.6839	4.06377	3.15598e-07
Control_HighOD	STnc3550	16.6826	2.95994	0.0116765
Control_HighOD	STnc3430	32.3812	2.14346	0.00897726
Control_HighOD	STnc3400	68.2712	7.59343	4.98658e-09
Control_HighOD	STnc3350	103.255	3.44344	0.000553544
Control_HighOD	STnc3330	123.625	6.33887	4.54389e-11
Control_HighOD	STnc3300	20.1652	2.93253	0.00271947
Control_HighOD	STnc3280	13.9666	4.26851	3.73231e-05
Control_HighOD	STnc3160	15.7865	2.48176	0.000743082
Control_HighOD	STnc310	20.4733	4.94803	1.09017e-06
Control_HighOD	STnc3080	16.9347	3.66386	4.97546e-05
Control_HighOD	STnc3060	23.4982	3.72748	3.29613e-05
Control_HighOD	STnc3040	17.8248	3.10775	0.000424145
Control_HighOD	STnc1870	33.0397	4.36839	9.12288e-11
Control_HighOD	STnc1820	17.9785	2.41786	0.00420131
Control_HighOD	STnc1640	25.2312	3.1319	0.000228435
Control_HighOD	STnc150	114.249	6.36333	1.11052e-10
Control_HighOD	STnc1480	137.291	2.2754	0.000113742
Control_HighOD	STnc1380	267.002	5.0957	2.1282e-11
Control_HighOD	STnc1200	106.738	2.3346	0.00700831
Control_HighOD	SraL	51.1608	3.54986	0.0250584
Control_HighOD	RybB	72.9434	2.2473	0.000282469
Control_HighOD	MicF	66.8483	5.63859	1.09961e-11
Control_HighOD	IsrM	40.1536	4.0486	0.00025203
Control_HighOD	IsrK	38.1332	3.5745	2.92256e-09
Control_HighOD	IsrJ	131.772	6.42586	3.97405e-11
Control_HighOD	IsrF	56.7298	2.25692	0.012103
Control_HighOD	IsrC	71.7869	5.44801	1.66704e-09
Control_HighOD	IsrA	32.8347	10.6546	2.47096e-12
Control_HighOD	ffs	238.332	3.65687	0.0026911
Control_HighOD	AmgR	45.288	3.37798	0.00766037
SPI-2ind_LowOD	STnc4250	12.0889	2.09123	0.0106745
SPI-2ind_LowOD	GcvB	27.473	2.67981	0.012424
SPI-2ind_LowOD	STnc980	9.12767	3.08789	0.000982652
SPI-2ind_LowOD	IsrF	25.9312	5.17118	1.10137e-07
SPI-2ind_LowOD	AmgR	6.11728	3.37653	0.0176496
SPI-2ind_LowOD	STnc1920	10.5339	4.90343	4.70768e-06
SPI-2ind_LowOD	STnc3430	11.4024	4.12851	2.15966e-05
SPI-2ind_LowOD	IsrB-2	8.25577	4.06562	0.000882821
SPI-2ind_HighOD	STnc850	126.396	7.65514	2.48699e-07
SPI-2ind_HighOD	STnc810	25.7265	7.11869	0.040189
SPI-2ind_HighOD	STnc520	48.1006	3.60378	5.17116e-06
SPI-2ind_HighOD	STnc4200	76.8757	4.48371	0.000479768
SPI-2ind_HighOD	STnc4180	28.026	4.05204	0.000563777
SPI-2ind_HighOD	STnc4130	23.7137	5.00326	8.77126e-06
SPI-2ind_HighOD	STnc4070	94.8973	6.10271	1.61257e-05
SPI-2ind_HighOD	STnc4010	37.9849	6.84367	8.84881e-05
SPI-2ind_HighOD	STnc3870	107.238	3.9524	0.000760941
SPI-2ind_HighOD	STnc3700	50.805	3.04016	0.0469385
SPI-2ind_HighOD	STnc3630	209.579	5.2649	0.000537616
SPI-2ind_HighOD	STnc3570	52.4383	2.89281	0.0123183
SPI-2ind_HighOD	STnc3500	40.6091	4.19446	0.000687682
SPI-2ind_HighOD	STnc3430	81.8798	4.40566	1.6675e-20
SPI-2ind_HighOD	STnc3330	23.1572	5.05697	4.87343e-08
SPI-2ind_HighOD	STnc3130	27.8672	4.26972	1.80069e-06
SPI-2ind_HighOD	STnc3040	78.5164	4.57038	0.0168594
SPI-2ind_HighOD	STnc2160	23.8201	6.4956	1.96359e-06
SPI-2ind_HighOD	STnc2030	54.7367	7.6253	4.36507e-06
SPI-2ind_HighOD	STnc1820	36.8518	3.20477	0.0117804
SPI-2ind_HighOD	STnc1760	165.83	5.78116	0.00125748
SPI-2ind_HighOD	STnc1600	50.5789	3.54025	0.0202188
SPI-2ind_HighOD	STnc1510	64.2006	4.78471	0.00102114
SPI-2ind_HighOD	STnc1420	99.4737	5.19473	0.00936261
SPI-2ind_HighOD	STnc1380	117.259	3.71508	0.000411984
SPI-2ind_HighOD	RprA	23.2795	3.04168	0.00739749
SPI-2ind_HighOD	IsrQ	70.9566	7.86107	1.52046e-08
SPI-2ind_HighOD	IsrF	134.574	3.95172	6.0288e-05
SPI-2ind_HighOD	IsrD	23.003	8.11437	1.42531e-08
SPI-2ind_HighOD	IsrB-2	28.3922	6.04608	7.9161e-10
SPI-2ind_HighOD	GcvB	462.282	4.88172	5.91849e-06
SPI-2ind_HighOD	ChiX	40.966	2.22306	0.0236444
SPI-2ind_HighOD	AmgR	56.8871	3.87479	0.0146464
SPI-1ind	STnc890	46.2021	3.23391	5.41142e-10
SPI-1ind	STnc810	37.2634	6.6052	2.18586e-08
SPI-1ind	STnc740	276.645	8.19823	1.91259e-56
SPI-1ind	STnc480	264.057	7.94297	5.25851e-26
SPI-1ind	STnc440	58.1039	2.87401	6.60462e-05
SPI-1ind	STnc4260	57.8139	2.81036	1.09442e-13
SPI-1ind	STnc4230	70.8707	2.06127	3.27068e-08
SPI-1ind	STnc4200	231.062	5.02353	2.79904e-47
SPI-1ind	STnc4110	47.2046	4.29173	3.68313e-19
SPI-1ind	STnc4000	46.6071	3.58952	5.22805e-11
SPI-1ind	STnc380	110.193	3.95726	2.35215e-22
SPI-1ind	STnc3790	37.3667	2.00359	0.00224586
SPI-1ind	STnc3430	191.005	3.02169	2.82032e-21
SPI-1ind	STnc3420	177.107	2.96685	4.62636e-23
SPI-1ind	STnc3400	277.393	6.92102	5.95171e-63
SPI-1ind	STnc3350	373.602	5.93594	1.17027e-37
SPI-1ind	STnc3340	73.2031	3.14928	2.9093e-05
SPI-1ind	STnc3330	236.172	6.39788	1.1642e-26
SPI-1ind	STnc3310	459.471	2.67293	9.41923e-13
SPI-1ind	STnc3300	86.2123	5.03644	2.96205e-28
SPI-1ind	STnc3290	111.343	2.41093	0.00378083
SPI-1ind	STnc3280	67.517	3.99417	2.71693e-17
SPI-1ind	STnc3180	59.7624	3.52889	1.94882e-06
SPI-1ind	STnc3150	120.509	2.70713	6.0041e-06
SPI-1ind	STnc3130	39.1906	2.18585	0.00138511
SPI-1ind	STnc310	127.872	6.54163	1.12239e-38
SPI-1ind	STnc3080	57.6192	7.74983	1.47466e-10
SPI-1ind	STnc3060	81.3231	4.97944	8.73938e-22
SPI-1ind	STnc3040	59.7105	3.06795	8.80238e-08
SPI-1ind	STnc2010	67.5874	2.25712	1.18868e-05
SPI-1ind	STnc1990	135.087	2.86595	1.87712e-05
SPI-1ind	STnc1920	252.104	3.06741	4.45862e-14
SPI-1ind	STnc1830	40.8471	2.22394	2.43307e-05
SPI-1ind	STnc1820	45.0729	2.50804	0.00116829
SPI-1ind	STnc1760	137.774	4.24046	4.53726e-42
SPI-1ind	STnc1740	46.4026	3.43847	1.79628e-08
SPI-1ind	STnc1510	61.3051	2.11007	6.84975e-09
SPI-1ind	STnc150	497.462	6.82053	1.00441e-79
SPI-1ind	STnc1380	630.538	5.99719	2.9495e-86
SPI-1ind	STnc1200	391.418	3.01016	1.77207e-14
SPI-1ind	STnc1130	184.547	2.94582	3.05853e-12
SPI-1ind	STnc1030	150.13	3.38225	1.08339e-08
SPI-1ind	RyhB-2	47.1403	2.72659	0.000231685
SPI-1ind	RybD	145.871	2.42062	5.55362e-06
SPI-1ind	RprA	85.3836	3.02035	4.53667e-12
SPI-1ind	MicF	233.426	6.58076	9.02889e-53
SPI-1ind	MicC	42.7354	3.19923	2.79717e-10
SPI-1ind	IsrP	79.1806	2.28365	5.77602e-07
SPI-1ind	IsrM	576.004	6.63313	9.0373e-46
SPI-1ind	IsrK	86.1231	2.46069	6.91491e-11
SPI-1ind	IsrJ	274.822	3.2751	2.20731e-17
SPI-1ind	IsrI	601.18	2.93093	4.72388e-17
SPI-1ind	IsrA	253.612	7.54285	5.3722e-28
SPI-1ind	AmgR	139.102	6.37222	1.18515e-29
